# Supplementary material for: Association between gut microbiota and Hirschsprung disease: a bidirectional two-sample Mendelian randomization study
Source: Front Microbiol. 2024 Mar 7;15:1366181. doi: 10.3389/fmicb.2024.1366181 (PMC10956417; doi:10.3389/fmicb.2024.1366181)
Supplement: Supplementary file 1 [file Data_Sheet_1.XLSX]

## Sheet: Table S1
Table S1: Instrumental variables used in MR analysis of the association between gut microbiota and Hirschsprung disease.
Bacteria	CHR	POS	SNP	Effect allele	Other allele	Beta	SE	pval	N
phylum.Actinobacteria.id.400	2	135837906	rs7570971	A	C	0.087	0.011	1.41e-14	17782
phylum.Actinobacteria.id.400	2	136822223	rs1879087	C	T	0.102	0.022	2.48e-07	11920
phylum.Actinobacteria.id.400	2	213756191	rs4429415	C	T	0.058	0.011	2.05e-07	17990
phylum.Actinobacteria.id.400	12	20378911	rs10841473	G	C	-0.06	0.012	4.47e-07	17987
phylum.Actinobacteria.id.400	14	23847194	rs74037001	G	A	-0.082	0.017	6.71e-07	17179
phylum.Actinobacteria.id.400	4	1517826	rs55888705	A	G	0.053	0.011	1.31e-06	17988
phylum.Actinobacteria.id.400	7	24464799	rs62448869	T	A	-0.052	0.011	1.14e-06	17782
phylum.Actinobacteria.id.400	16	81776768	rs8047955	A	G	0.052	0.011	2.66e-06	17980
phylum.Actinobacteria.id.400	2	136854537	rs6430601	T	G	0.07	0.015	2.38e-06	17986
phylum.Actinobacteria.id.400	16	89248299	rs34284163	A	T	-0.06	0.014	8.82e-06	17987
phylum.Actinobacteria.id.400	3	32362998	rs9833771	T	C	0.049	0.011	4.07e-06	17990
phylum.Actinobacteria.id.400	5	90471451	rs1397793	G	A	-0.052	0.011	3.74e-06	17782
phylum.Actinobacteria.id.400	15	92467422	rs6496870	T	C	0.051	0.011	4.62e-06	17990
phylum.Actinobacteria.id.400	6	14617591	rs857444	C	T	0.051	0.011	3.8e-06	17988
phylum.Actinobacteria.id.400	6	92775210	rs12528285	C	T	0.081	0.018	5.69e-06	17990
phylum.Actinobacteria.id.400	2	239936384	rs80124826	T	C	-0.124	0.028	8.75e-06	11999
phylum.Actinobacteria.id.400	6	113129609	rs13192624	T	C	-0.052	0.012	9.33e-06	17985
phylum.Actinobacteria.id.400	19	5300465	rs75211493	G	A	0.084	0.018	9.27e-06	16605
phylum.Actinobacteria.id.400	2	102249583	rs6743026	T	C	0.059	0.013	9.88e-06	17875
phylum.Actinobacteria.id.400	7	155002747	rs11766971	T	C	0.048	0.011	9.4e-06	17987
phylum.Bacteroidetes.id.905	3	89340254	rs73846128	A	G	-0.066	0.013	4.78e-07	18335
phylum.Bacteroidetes.id.905	13	70522683	rs73512608	G	A	-0.123	0.024	2.54e-07	11350
phylum.Bacteroidetes.id.905	14	59317502	rs111845179	T	C	0.104	0.021	6.47e-07	16394
phylum.Bacteroidetes.id.905	17	6461200	rs73975615	G	A	-0.207	0.044	1.2e-06	3350
phylum.Bacteroidetes.id.905	2	53831026	rs2032750	T	C	-0.051	0.011	1.71e-06	17854
phylum.Bacteroidetes.id.905	1	176792690	rs7546249	T	A	-0.057	0.012	1.42e-06	18334
phylum.Bacteroidetes.id.905	9	116888284	rs13291169	C	G	0.07	0.015	2.61e-06	17514
phylum.Bacteroidetes.id.905	22	27433885	rs17343978	A	C	-0.056	0.012	7.22e-06	18335
phylum.Bacteroidetes.id.905	16	74290641	rs929878	C	T	-0.054	0.012	6.51e-06	18335
phylum.Bacteroidetes.id.905	1	157495438	rs72706335	T	C	-0.223	0.049	7.13e-06	3820
phylum.Bacteroidetes.id.905	13	24963729	rs7999780	G	A	0.054	0.012	9.47e-06	18325
phylum.Bacteroidetes.id.905	21	43942135	rs6586324	T	C	0.048	0.011	7.37e-06	18332
phylum.Bacteroidetes.id.905	8	70916181	rs62531359	T	G	0.066	0.015	8.42e-06	18321
phylum.Bacteroidetes.id.905	9	136493820	rs62575403	C	T	0.145	0.031	2.96e-06	9669
phylum.Cyanobacteria.id.1500	18	1008239	rs789068	G	A	-0.111	0.021	1.57e-07	7110
phylum.Cyanobacteria.id.1500	3	14306949	rs9864379	T	C	-0.139	0.027	2.03e-07	6922
phylum.Cyanobacteria.id.1500	7	21647735	rs76531781	T	C	-0.232	0.049	2.87e-06	3658
phylum.Cyanobacteria.id.1500	14	100168298	rs7148504	G	T	0.08	0.018	6.62e-06	7118
phylum.Cyanobacteria.id.1500	6	48288456	rs584122	C	T	-0.152	0.033	4.23e-06	6922
phylum.Cyanobacteria.id.1500	17	26104110	rs2314810	C	G	-0.218	0.046	4.25e-06	3934
phylum.Cyanobacteria.id.1500	4	37842537	rs2553290	A	T	0.096	0.02	3.61e-06	7113
phylum.Cyanobacteria.id.1500	9	110489551	rs12555298	G	A	0.097	0.022	8.09e-06	7096
phylum.Cyanobacteria.id.1500	15	100880888	rs2585223	T	C	0.111	0.025	8.86e-06	6911
phylum.Cyanobacteria.id.1500	13	100566758	rs61972390	T	C	0.107	0.024	9.11e-06	6486
phylum.Euryarchaeota.id.55	2	125440268	rs10202904	T	G	-0.116	0.023	6.19e-07	3861
phylum.Euryarchaeota.id.55	13	41963791	rs76029318	T	C	0.215	0.044	1.05e-06	3660
phylum.Euryarchaeota.id.55	3	15019595	rs73031978	C	G	-0.198	0.041	2.74e-06	3501
phylum.Euryarchaeota.id.55	6	146840876	rs34928225	T	C	0.2	0.043	4.33e-06	3483
phylum.Euryarchaeota.id.55	3	15591607	rs7635189	G	A	0.12	0.026	4.64e-06	3483
phylum.Euryarchaeota.id.55	6	16284785	rs77658038	A	C	-0.16	0.034	4.75e-06	3810
phylum.Euryarchaeota.id.55	4	104418307	rs894996	C	A	0.204	0.044	5.12e-06	3746
phylum.Euryarchaeota.id.55	5	178160975	rs56131665	G	A	0.177	0.039	5.3e-06	3736
phylum.Euryarchaeota.id.55	21	27368994	rs45498998	G	A	-0.132	0.029	5.32e-06	3850
phylum.Euryarchaeota.id.55	8	58018853	rs7015093	G	A	-0.118	0.026	7.2e-06	3855
phylum.Euryarchaeota.id.55	11	13893667	rs11022995	G	A	-0.104	0.023	7.73e-06	3864
phylum.Euryarchaeota.id.55	19	28827760	rs6508769	T	C	0.151	0.034	8.12e-06	3483
phylum.Euryarchaeota.id.55	20	56042866	rs6064552	T	C	-0.124	0.028	9.34e-06	3775
phylum.Firmicutes.id.1672	2	231678413	rs3792064	G	A	0.09	0.018	6.75e-07	17812
phylum.Firmicutes.id.1672	17	11780026	rs2009919	T	C	0.054	0.011	4.95e-07	17859
phylum.Firmicutes.id.1672	21	40703251	rs112334273	G	A	0.063	0.013	9.26e-07	18217
phylum.Firmicutes.id.1672	2	116724915	rs13421739	C	G	0.094	0.018	1.95e-06	18340
phylum.Firmicutes.id.1672	12	97374875	rs7975768	C	G	0.051	0.011	2.82e-06	17859
phylum.Firmicutes.id.1672	4	171672038	rs2332027	G	A	-0.048	0.01	4.05e-06	18340
phylum.Firmicutes.id.1672	14	52494072	rs2273429	A	G	-0.07	0.015	9.26e-06	18337
phylum.Firmicutes.id.1672	19	22899585	rs7247191	T	C	-0.071	0.016	4.73e-06	18340
phylum.Firmicutes.id.1672	10	13841631	rs72771021	C	T	-0.141	0.031	5.12e-06	9068
phylum.Firmicutes.id.1672	20	54087963	rs3852931	C	T	-0.048	0.01	4.53e-06	18260
phylum.Firmicutes.id.1672	5	98020298	rs2547978	A	G	0.047	0.011	8.57e-06	18338
phylum.Firmicutes.id.1672	10	39136170	rs36111799	C	T	-0.048	0.011	5.17e-06	18226
phylum.Firmicutes.id.1672	9	116840801	rs12554342	G	C	-0.053	0.012	6.81e-06	18332
phylum.Firmicutes.id.1672	5	35770550	rs72738886	T	C	0.086	0.019	7.68e-06	16934
phylum.Firmicutes.id.1672	10	15054765	rs4750583	A	G	0.062	0.014	5.79e-06	16934
phylum.Firmicutes.id.1672	4	152131744	rs6815608	T	C	0.094	0.021	7.24e-06	16731
phylum.Firmicutes.id.1672	18	29328305	rs8085381	G	A	0.065	0.015	8.67e-06	18339
phylum.Firmicutes.id.1672	9	2801371	rs56199908	T	C	-0.186	0.041	8.67e-06	5618
phylum.Firmicutes.id.1672	2	80141964	rs7573799	C	G	-0.07	0.015	8.05e-06	17859
phylum.Firmicutes.id.1672	4	161507301	rs6814436	T	C	0.068	0.015	6.8e-06	18336
phylum.Lentisphaerae.id.2238	21	21023966	rs2825714	A	G	-0.138	0.029	1.5e-06	4739
phylum.Lentisphaerae.id.2238	7	146795379	rs11770843	C	T	0.112	0.023	1.14e-06	4709
phylum.Lentisphaerae.id.2238	20	61394262	rs77599476	A	G	0.23	0.048	1.9e-06	3726
phylum.Lentisphaerae.id.2238	9	111086170	rs62570196	C	T	-0.217	0.044	9.64e-07	3716
phylum.Lentisphaerae.id.2238	1	11943792	rs72640280	A	G	0.22	0.049	5.19e-06	3820
phylum.Lentisphaerae.id.2238	15	25162535	rs17114848	G	A	0.149	0.032	6.77e-06	4739
phylum.Lentisphaerae.id.2238	15	101242690	rs1002941	G	A	0.108	0.023	4.31e-06	4739
phylum.Lentisphaerae.id.2238	5	94720245	rs2731834	C	G	0.11	0.024	3.8e-06	4738
phylum.Lentisphaerae.id.2238	10	53930085	rs60995569	T	G	-0.161	0.034	9.19e-06	4737
phylum.Lentisphaerae.id.2238	13	20687179	rs2031282	A	G	0.12	0.027	5.86e-06	4739
phylum.Lentisphaerae.id.2238	3	6223568	rs73113483	T	A	-0.132	0.029	8.79e-06	4723
phylum.Proteobacteria.id.2375	3	66318042	rs922773	C	T	-0.08	0.016	3.68e-07	18132
phylum.Proteobacteria.id.2375	10	119247234	rs2532663	G	A	-0.126	0.026	7.47e-07	13013
phylum.Proteobacteria.id.2375	19	43505320	rs12150865	C	T	0.051	0.011	1.54e-06	17769
phylum.Proteobacteria.id.2375	7	134388240	rs2347697	G	T	0.05	0.011	4.27e-06	18248
phylum.Proteobacteria.id.2375	17	68347701	rs312757	C	G	-0.052	0.011	4.84e-06	18250
phylum.Proteobacteria.id.2375	2	124872681	rs12467198	C	T	0.05	0.011	6.31e-06	18238
phylum.Proteobacteria.id.2375	11	123997498	rs10750258	A	C	-0.049	0.011	8.72e-06	18250
phylum.Proteobacteria.id.2375	2	52053891	rs6707783	C	T	0.085	0.019	8.09e-06	17324
phylum.Proteobacteria.id.2375	10	13841631	rs72771021	C	T	0.142	0.031	7.18e-06	9009
phylum.Proteobacteria.id.2375	22	20301800	rs3890996	T	G	-0.047	0.011	6.95e-06	18120
phylum.Proteobacteria.id.2375	8	89541526	rs74757828	A	T	0.095	0.022	9.25e-06	16634
phylum.Proteobacteria.id.2375	12	130331764	rs4340090	C	T	-0.067	0.015	9.99e-06	18250
phylum.Proteobacteria.id.2375	3	53720793	rs11715072	G	A	-0.052	0.012	6.9e-06	18249
phylum.Proteobacteria.id.2375	2	68086034	rs11126162	T	C	-0.077	0.019	9.26e-06	18250
phylum.Tenericutes.id.3919	14	46519718	rs74603314	T	C	0.222	0.046	1.56e-06	4499
phylum.Tenericutes.id.3919	8	59440824	rs10108398	G	A	0.077	0.015	1.09e-06	10932
phylum.Tenericutes.id.3919	2	157532549	rs11890098	A	G	0.074	0.015	9.57e-07	11392
phylum.Tenericutes.id.3919	11	47103877	rs72901605	T	C	-0.084	0.018	3.26e-06	10526
phylum.Tenericutes.id.3919	1	109965986	rs3768491	A	G	-0.068	0.015	4.23e-06	11002
phylum.Tenericutes.id.3919	14	97159674	rs17214486	C	A	0.061	0.014	6.61e-06	11387
phylum.Tenericutes.id.3919	1	61850864	rs12566890	T	G	-0.101	0.023	3.65e-06	11371
phylum.Tenericutes.id.3919	11	108439087	rs78169027	A	G	-0.108	0.024	5.88e-06	10542
phylum.Tenericutes.id.3919	13	73170489	rs4885016	T	C	-0.082	0.018	7.27e-06	11388
phylum.Tenericutes.id.3919	15	95309676	rs28537087	G	A	0.082	0.019	8.07e-06	11382
phylum.Tenericutes.id.3919	7	79490250	rs2464826	A	C	0.094	0.021	8.4e-06	10998
phylum.Tenericutes.id.3919	20	16259524	rs6043847	T	C	-0.115	0.025	4.55e-06	11130
phylum.Verrucomicrobia.id.3982	4	100544188	rs74542928	T	C	0.116	0.023	4.08e-07	11703
phylum.Verrucomicrobia.id.3982	10	5073050	rs11252894	A	C	0.078	0.016	1.11e-06	12381
phylum.Verrucomicrobia.id.3982	16	81063149	rs2602429	C	T	0.076	0.015	8.71e-07	12104
phylum.Verrucomicrobia.id.3982	4	95027272	rs11729256	T	C	0.07	0.015	2.23e-06	12377
phylum.Verrucomicrobia.id.3982	1	55522083	rs45598138	C	A	-0.144	0.031	2.19e-06	9932
phylum.Verrucomicrobia.id.3982	1	41074472	rs61779207	G	A	-0.076	0.016	5.28e-06	12087
phylum.Verrucomicrobia.id.3982	5	40438158	rs76430504	T	C	-0.118	0.025	3.5e-06	11624
phylum.Verrucomicrobia.id.3982	6	56341481	rs9349825	A	G	-0.066	0.014	6.27e-06	12373
phylum.Verrucomicrobia.id.3982	18	49473635	rs117107102	A	G	0.204	0.043	2.68e-06	5071
phylum.Verrucomicrobia.id.3982	10	11389614	rs3995795	C	T	0.061	0.014	9.72e-06	12104
phylum.Verrucomicrobia.id.3982	15	97570657	rs12908520	G	A	0.059	0.013	3.4e-06	12380
phylum.Verrucomicrobia.id.3982	4	16548975	rs12512971	A	C	0.171	0.04	9.81e-06	3919
class.Actinobacteria.id.419	2	136616754	rs182549	C	T	0.111	0.012	3.79e-20	16313
class.Actinobacteria.id.419	1	207003553	rs6660520	A	G	0.071	0.013	1.11e-07	16308
class.Actinobacteria.id.419	2	136801201	rs4954556	A	G	0.123	0.025	2.9e-07	9647
class.Actinobacteria.id.419	16	81776768	rs8047955	A	G	0.058	0.012	8.34e-07	16306
class.Actinobacteria.id.419	2	136854537	rs6430601	T	G	0.076	0.016	1.06e-06	16310
class.Actinobacteria.id.419	13	112859829	rs7322849	T	C	0.094	0.019	6.21e-07	16313
class.Actinobacteria.id.419	15	94852795	rs72767435	T	C	-0.126	0.027	2.57e-06	12898
class.Actinobacteria.id.419	22	35567355	rs134366	G	A	0.112	0.024	1.5e-06	14302
class.Actinobacteria.id.419	2	135826463	rs62168955	T	C	0.245	0.05	2.14e-06	3450
class.Actinobacteria.id.419	12	20378911	rs10841473	G	C	-0.058	0.012	2.59e-06	16311
class.Actinobacteria.id.419	5	475408	rs11745923	G	T	0.056	0.012	1.58e-06	16312
class.Actinobacteria.id.419	10	126110032	rs1515761	T	C	0.076	0.017	4.96e-06	15525
class.Actinobacteria.id.419	2	137602926	rs1961273	C	T	0.06	0.013	1.75e-06	16313
class.Actinobacteria.id.419	15	49208992	rs12899991	A	T	0.072	0.015	4.03e-06	16182
class.Actinobacteria.id.419	1	114665485	rs12049045	A	G	0.051	0.011	8.63e-06	16311
class.Actinobacteria.id.419	2	161611969	rs1376754	G	A	0.051	0.011	6.71e-06	16182
class.Actinobacteria.id.419	17	75348675	rs11655079	T	C	-0.056	0.012	5.93e-06	16309
class.Actinobacteria.id.419	5	18019549	rs7700479	T	A	-0.077	0.017	8.62e-06	16313
class.Actinobacteria.id.419	8	65654844	rs80083040	T	G	0.156	0.035	8.62e-06	8003
class.Actinobacteria.id.419	7	95654718	rs961091	G	A	0.05	0.011	8.68e-06	16311
class.Actinobacteria.id.419	11	71221248	rs4945008	A	G	0.054	0.012	5.39e-06	16313
class.Actinobacteria.id.419	6	14617591	rs857444	C	T	0.051	0.012	8.92e-06	16312
class.Actinobacteria.id.419	5	521096	rs4957061	T	C	0.05	0.011	9.66e-06	16182
class.Alphaproteobacteria.id.2379	3	13726736	rs9813022	A	G	-0.075	0.015	1.05e-06	9593
class.Alphaproteobacteria.id.2379	2	169033340	rs76784716	A	G	0.133	0.027	5.09e-07	9593
class.Alphaproteobacteria.id.2379	9	95517807	rs140912403	C	T	-0.161	0.032	6.2e-07	8520
class.Alphaproteobacteria.id.2379	2	75630344	rs34569731	A	G	0.071	0.016	7.38e-06	9115
class.Alphaproteobacteria.id.2379	1	14238305	rs10803434	A	T	-0.069	0.015	3.55e-06	9115
class.Alphaproteobacteria.id.2379	3	84471266	rs55876211	C	T	-0.081	0.018	7.54e-06	9589
class.Alphaproteobacteria.id.2379	12	89471235	rs7960664	G	A	0.097	0.022	8.84e-06	9596
class.Alphaproteobacteria.id.2379	3	59982336	rs17061716	G	C	0.093	0.021	9.33e-06	9465
class.Alphaproteobacteria.id.2379	19	28641647	rs12977163	G	C	0.069	0.015	7.14e-06	9115
class.Alphaproteobacteria.id.2379	3	176407911	rs62285697	C	T	0.081	0.018	9.76e-06	9115
class.Bacilli.id.1673	8	10143164	rs2952251	A	G	-0.06	0.012	1.08e-06	17360
class.Bacilli.id.1673	5	174173171	rs77558518	A	G	-0.107	0.022	1.34e-06	15836
class.Bacilli.id.1673	1	200418805	rs57872228	C	T	-0.071	0.015	9.22e-07	17375
class.Bacilli.id.1673	16	991253	rs35344081	G	A	0.062	0.013	1.01e-06	17374
class.Bacilli.id.1673	7	36349586	rs78938557	T	C	0.108	0.023	1.07e-06	15226
class.Bacilli.id.1673	4	98049499	rs11730038	G	A	-0.063	0.013	1.96e-06	17377
class.Bacilli.id.1673	3	94153993	rs76717940	T	A	0.156	0.033	1.07e-06	8017
class.Bacilli.id.1673	3	4800550	rs1962325	C	G	0.055	0.011	1.38e-06	17356
class.Bacilli.id.1673	6	67570929	rs74352383	T	A	-0.104	0.022	1.53e-06	16519
class.Bacilli.id.1673	13	24973509	rs9581006	C	T	0.225	0.047	1.79e-06	4253
class.Bacilli.id.1673	12	100585559	rs11110282	A	G	-0.101	0.022	4.85e-06	16026
class.Bacilli.id.1673	17	40835649	rs4028634	T	C	0.052	0.011	2.21e-06	17377
class.Bacilli.id.1673	15	58738075	rs694949	A	G	-0.081	0.018	7.6e-06	16600
class.Bacilli.id.1673	11	8332350	rs12797734	T	C	0.057	0.013	7.21e-06	16902
class.Bacilli.id.1673	9	101101172	rs28564647	T	G	-0.061	0.014	7.81e-06	17368
class.Bacilli.id.1673	4	151687420	rs7666190	C	A	-0.104	0.025	8.47e-06	10436
class.Bacilli.id.1673	4	7431487	rs4459992	T	C	0.054	0.012	4.3e-06	17362
class.Bacilli.id.1673	19	51959855	rs34989881	A	G	0.111	0.025	6.55e-06	12966
class.Bacilli.id.1673	4	184681021	rs111552159	C	G	0.128	0.029	9.13e-06	11350
class.Bacilli.id.1673	3	64398863	rs13068444	A	G	0.06	0.014	9.53e-06	17260
class.Bacilli.id.1673	2	231723657	rs1595463	C	A	0.048	0.011	7.97e-06	17358
class.Bacilli.id.1673	3	184371224	rs74663707	C	T	0.098	0.022	8.46e-06	15769
class.Bacteroidia.id.912	13	70523029	rs55773148	G	A	-0.122	0.024	3.9e-07	11349
class.Bacteroidia.id.912	3	89339527	rs7631304	G	A	-0.065	0.013	8.37e-07	18334
class.Bacteroidia.id.912	17	6461200	rs73975615	G	A	-0.207	0.044	1.22e-06	3350
class.Bacteroidia.id.912	14	59317502	rs111845179	T	C	0.103	0.021	9.24e-07	16393
class.Bacteroidia.id.912	2	53831026	rs2032750	T	C	-0.051	0.011	1.92e-06	17853
class.Bacteroidia.id.912	1	176792690	rs7546249	T	A	-0.057	0.012	1.55e-06	18333
class.Bacteroidia.id.912	16	74290641	rs929878	C	T	-0.055	0.012	4.73e-06	18334
class.Bacteroidia.id.912	9	116888284	rs13291169	C	G	0.069	0.015	3.75e-06	17513
class.Bacteroidia.id.912	22	27433885	rs17343978	A	C	-0.055	0.012	8.36e-06	18334
class.Bacteroidia.id.912	1	157495438	rs72706335	T	C	-0.222	0.049	7.66e-06	3819
class.Bacteroidia.id.912	10	39062269	rs11146701	A	G	0.047	0.011	7.08e-06	18220
class.Bacteroidia.id.912	8	70916181	rs62531359	T	G	0.066	0.015	9.09e-06	18320
class.Bacteroidia.id.912	2	213189994	rs4146051	A	G	-0.107	0.025	8.76e-06	11372
class.Bacteroidia.id.912	8	13110185	rs79585701	A	C	0.065	0.015	9.99e-06	18334
class.Bacteroidia.id.912	3	195936789	rs4916508	G	A	-0.047	0.011	8.47e-06	18324
class.Bacteroidia.id.912	9	136493820	rs62575403	C	T	0.14	0.031	7.06e-06	9668
class.Betaproteobacteria.id.2867	4	45642485	rs4033856	C	T	0.083	0.017	5.17e-07	15945
class.Betaproteobacteria.id.2867	3	193456274	rs2367850	G	C	0.064	0.013	9.12e-07	16717
class.Betaproteobacteria.id.2867	2	239888758	rs12467854	G	C	0.064	0.013	1.1e-06	17038
class.Betaproteobacteria.id.2867	20	30596130	rs6087811	T	G	-0.098	0.02	7.44e-07	16184
class.Betaproteobacteria.id.2867	5	173497796	rs62395635	T	C	0.11	0.024	2.94e-06	15108
class.Betaproteobacteria.id.2867	7	111285025	rs2613606	C	T	-0.051	0.011	2.2e-06	17146
class.Betaproteobacteria.id.2867	1	153240013	rs1928341	A	G	0.053	0.011	2.02e-06	17150
class.Betaproteobacteria.id.2867	9	84206018	rs72747231	C	G	-0.137	0.029	2.06e-06	11344
class.Betaproteobacteria.id.2867	3	70592215	rs11128180	A	G	0.059	0.013	3.67e-06	17151
class.Betaproteobacteria.id.2867	13	58689340	rs2321387	G	A	-0.049	0.011	5.8e-06	17149
class.Betaproteobacteria.id.2867	4	23588462	rs1511453	A	G	0.092	0.02	4.76e-06	17085
class.Betaproteobacteria.id.2867	18	26569901	rs9964679	A	G	0.053	0.011	4.85e-06	17151
class.Betaproteobacteria.id.2867	8	112732674	rs56386628	C	T	-0.062	0.014	5.87e-06	17147
class.Betaproteobacteria.id.2867	9	104899117	rs320161	A	G	0.057	0.013	7.33e-06	17035
class.Betaproteobacteria.id.2867	15	56786407	rs75242906	C	T	-0.121	0.028	9.27e-06	10803
class.Clostridia.id.1859	4	152131744	rs6815608	T	C	0.104	0.021	4.02e-07	16731
class.Clostridia.id.1859	21	40703251	rs112334273	G	A	0.064	0.013	3.81e-07	18217
class.Clostridia.id.1859	4	161507301	rs6814436	T	C	0.074	0.015	9.65e-07	18336
class.Clostridia.id.1859	18	48792829	rs72915163	T	C	-0.058	0.012	1.34e-06	18317
class.Clostridia.id.1859	14	52494072	rs2273429	A	G	-0.072	0.015	4.52e-06	18337
class.Clostridia.id.1859	12	5942519	rs10774377	A	G	0.053	0.011	3.24e-06	18330
class.Clostridia.id.1859	5	149077788	rs13179700	T	C	0.051	0.011	3.37e-06	18338
class.Clostridia.id.1859	6	163743050	rs6934062	G	C	0.052	0.012	6.53e-06	17859
class.Clostridia.id.1859	5	105060362	rs1842454	G	A	-0.055	0.013	8.72e-06	18340
class.Clostridia.id.1859	2	231676041	rs10209007	G	C	0.079	0.018	9.89e-06	17812
class.Clostridia.id.1859	3	131371980	rs76767978	G	A	0.07	0.016	8.4e-06	18329
class.Clostridia.id.1859	4	7420184	rs13105690	T	C	-0.053	0.012	8.78e-06	18340
class.Clostridia.id.1859	6	12397187	rs76860606	C	G	0.095	0.023	7.53e-06	17579
class.Clostridia.id.1859	5	35770550	rs72738886	T	C	0.087	0.019	8.24e-06	16934
class.Clostridia.id.1859	20	50803760	rs7269302	A	T	-0.096	0.021	9.04e-06	17405
class.Clostridia.id.1859	3	89268714	rs6797343	G	T	0.059	0.013	9.36e-06	18340
class.Clostridia.id.1859	2	116724915	rs13421739	C	G	0.089	0.018	9.54e-06	18340
class.Coriobacteriia.id.809	10	65799217	rs719099	A	G	0.078	0.016	5.43e-07	17687
class.Coriobacteriia.id.809	1	176571431	rs240104	T	C	-0.06	0.013	1.52e-06	17577
class.Coriobacteriia.id.809	10	1922731	rs11250875	T	C	0.061	0.013	4.83e-06	17690
class.Coriobacteriia.id.809	17	37376685	rs34739816	G	T	0.097	0.021	3.88e-06	16593
class.Coriobacteriia.id.809	5	125460084	rs76779974	C	G	0.077	0.017	5.63e-06	16419
class.Coriobacteriia.id.809	5	459415	rs80046645	C	G	0.256	0.056	4.66e-06	3204
class.Coriobacteriia.id.809	19	55857777	rs45480394	T	G	-0.05	0.011	9.71e-06	17413
class.Coriobacteriia.id.809	12	11494021	rs1816223	A	G	-0.059	0.013	4.84e-06	17688
class.Coriobacteriia.id.809	10	5644995	rs7898585	T	C	0.073	0.016	5.25e-06	17691
class.Coriobacteriia.id.809	20	62072077	rs67561917	A	G	-0.071	0.015	5.39e-06	17333
class.Coriobacteriia.id.809	9	136512906	rs3025411	A	G	0.093	0.021	8.27e-06	15671
class.Coriobacteriia.id.809	17	8121332	rs11656361	A	C	0.077	0.018	8.02e-06	16665
class.Coriobacteriia.id.809	5	90471451	rs1397793	G	A	-0.05	0.011	9.77e-06	17527
class.Coriobacteriia.id.809	15	86433579	rs11073596	T	G	0.051	0.011	8.14e-06	17527
class.Coriobacteriia.id.809	3	11654412	rs2442778	G	A	-0.116	0.026	9.03e-06	13472
class.Coriobacteriia.id.809	1	179629191	rs7540303	C	T	0.048	0.011	9.62e-06	17691
class.Coriobacteriia.id.809	7	24464799	rs62448869	T	A	-0.049	0.011	7.87e-06	17527
class.Coriobacteriia.id.809	7	105084680	rs13307134	C	T	0.057	0.013	7.8e-06	17527
class.Coriobacteriia.id.809	10	1223742	rs4880783	G	T	0.057	0.013	5.9e-06	17691
class.Coriobacteriia.id.809	19	52895166	rs12974142	G	A	0.079	0.018	8.51e-06	17413
class.Coriobacteriia.id.809	14	39660509	rs8010111	G	A	-0.103	0.023	6.9e-06	15996
class.Deltaproteobacteria.id.3087	20	33694801	rs6058181	C	T	0.083	0.017	3.4e-07	15100
class.Deltaproteobacteria.id.3087	17	2856662	rs4506934	C	T	-0.094	0.02	3.59e-06	15061
class.Deltaproteobacteria.id.3087	9	81834426	rs17791387	A	G	-0.074	0.015	1.6e-06	15071
class.Deltaproteobacteria.id.3087	21	45064961	rs2838334	G	A	0.056	0.012	5.45e-06	15168
class.Deltaproteobacteria.id.3087	16	71541641	rs9928243	C	A	-0.054	0.012	5.02e-06	15167
class.Deltaproteobacteria.id.3087	10	11855599	rs11599763	T	C	-0.054	0.012	3.94e-06	15168
class.Deltaproteobacteria.id.3087	9	15269705	rs112381107	C	T	0.207	0.046	4.63e-06	4457
class.Deltaproteobacteria.id.3087	18	69312914	rs17084793	G	A	-0.071	0.016	5.69e-06	15164
class.Deltaproteobacteria.id.3087	1	203991605	rs2692012	A	G	0.11	0.025	3.14e-06	13104
class.Deltaproteobacteria.id.3087	11	10658735	rs1035691	A	G	-0.055	0.012	9.65e-06	15168
class.Deltaproteobacteria.id.3087	15	96161065	rs62020470	A	G	-0.059	0.013	4.85e-06	15168
class.Deltaproteobacteria.id.3087	1	203308383	rs16851319	G	C	-0.071	0.015	5.68e-06	15154
class.Deltaproteobacteria.id.3087	2	233929283	rs3935584	C	T	-0.052	0.012	7.5e-06	15166
class.Deltaproteobacteria.id.3087	8	57867671	rs55744759	A	G	-0.078	0.017	7.31e-06	15168
class.Erysipelotrichia.id.2147	8	38803551	rs62504403	C	T	0.068	0.013	1.12e-07	16981
class.Erysipelotrichia.id.2147	18	5830507	rs7234058	T	C	-0.095	0.019	9.12e-07	16874
class.Erysipelotrichia.id.2147	13	40385457	rs17530232	A	G	0.103	0.022	2.79e-06	16622
class.Erysipelotrichia.id.2147	3	195793712	rs2300774	G	A	0.052	0.011	8.95e-07	18216
class.Erysipelotrichia.id.2147	17	70327224	rs35161940	T	C	-0.081	0.017	1.85e-06	18213
class.Erysipelotrichia.id.2147	10	133897233	rs10781552	C	T	-0.055	0.012	2.33e-06	17789
class.Erysipelotrichia.id.2147	14	56156504	rs8003149	C	T	0.054	0.012	4.08e-06	18213
class.Erysipelotrichia.id.2147	14	48997206	rs4078432	C	T	-0.061	0.013	4.23e-06	17789
class.Erysipelotrichia.id.2147	5	3002546	rs1074800	A	G	0.049	0.011	6.15e-06	17789
class.Erysipelotrichia.id.2147	14	80357610	rs56970041	T	G	0.072	0.016	5.4e-06	18217
class.Erysipelotrichia.id.2147	8	2954952	rs7826267	T	G	-0.084	0.02	9.28e-06	17586
class.Erysipelotrichia.id.2147	1	64139196	rs1884466	C	T	-0.048	0.011	9.53e-06	18205
class.Erysipelotrichia.id.2147	1	97457427	rs290833	T	G	-0.05	0.011	8.03e-06	17789
class.Gammaproteobacteria.id.3303	2	167986992	rs6706173	A	C	0.074	0.015	1.99e-07	16020
class.Gammaproteobacteria.id.3303	12	43572952	rs11181912	G	A	-0.058	0.012	9.95e-07	16017
class.Gammaproteobacteria.id.3303	18	48185248	rs79795896	A	G	-0.159	0.035	7.92e-06	7577
class.Gammaproteobacteria.id.3303	10	48385682	rs2234691	T	C	0.076	0.017	8.39e-06	16011
class.Gammaproteobacteria.id.3303	8	115123937	rs6469506	T	A	0.054	0.012	3.29e-06	16023
class.Gammaproteobacteria.id.3303	1	186502694	rs12404135	A	G	-0.079	0.017	8.89e-06	15231
class.Gammaproteobacteria.id.3303	18	75633634	rs9973122	T	A	0.074	0.016	6.77e-06	15650
class.Gammaproteobacteria.id.3303	6	137612554	rs9494710	C	T	-0.055	0.012	4.55e-06	15650
class.Gammaproteobacteria.id.3303	3	18615903	rs75101789	C	T	0.073	0.016	8.79e-06	16024
class.Lentisphaeria.id.2250	21	21023966	rs2825714	A	G	-0.137	0.029	1.72e-06	4734
class.Lentisphaeria.id.2250	15	25162535	rs17114848	G	A	0.152	0.032	4.06e-06	4734
class.Lentisphaeria.id.2250	20	61394262	rs77599476	A	G	0.23	0.048	1.86e-06	3722
class.Lentisphaeria.id.2250	7	146795379	rs11770843	C	T	0.109	0.023	1.91e-06	4705
class.Lentisphaeria.id.2250	1	11943792	rs72640280	A	G	0.22	0.049	5.18e-06	3816
class.Lentisphaeria.id.2250	9	111086170	rs62570196	C	T	-0.216	0.044	1.08e-06	3712
class.Lentisphaeria.id.2250	5	94720245	rs2731834	C	G	0.109	0.024	4.24e-06	4733
class.Lentisphaeria.id.2250	13	20687179	rs2031282	A	G	0.122	0.027	4.38e-06	4734
class.Lentisphaeria.id.2250	15	101242690	rs1002941	G	A	0.105	0.023	8.15e-06	4734
class.Lentisphaeria.id.2250	3	6223568	rs73113483	T	A	-0.131	0.029	8.66e-06	4718
class.Melainabacteria.id.1589	3	14306949	rs9864379	T	C	-0.16	0.029	5.36e-08	5777
class.Melainabacteria.id.1589	16	80493705	rs11150282	T	C	0.099	0.02	6.03e-07	5873
class.Melainabacteria.id.1589	1	230523039	rs16851659	G	C	-0.09	0.019	1.27e-06	5884
class.Melainabacteria.id.1589	7	20010624	rs73074665	A	T	0.166	0.036	2.87e-06	5758
class.Melainabacteria.id.1589	9	115975389	rs4129395	G	A	0.09	0.019	1.48e-06	5887
class.Melainabacteria.id.1589	15	100747683	rs79790072	T	C	0.227	0.049	3.29e-06	4107
class.Melainabacteria.id.1589	9	26184578	rs10738747	G	A	0.081	0.018	9.96e-06	5884
class.Melainabacteria.id.1589	9	122046549	rs1221147	T	A	0.124	0.028	7.11e-06	5768
class.Melainabacteria.id.1589	9	24648997	rs113884518	T	C	-0.205	0.045	8.06e-06	4442
class.Melainabacteria.id.1589	18	1008278	rs789069	A	C	-0.104	0.023	6.85e-06	5879
class.Melainabacteria.id.1589	11	2937631	rs367480	G	A	-0.084	0.019	8.2e-06	5887
class.Melainabacteria.id.1589	17	53906328	rs28678345	T	C	0.215	0.047	6.69e-06	4323
class.Melainabacteria.id.1589	14	107061448	rs10148250	G	A	0.086	0.019	8.67e-06	5453
class.Methanobacteria.id.119	2	125440268	rs10202904	T	G	-0.122	0.024	3.01e-07	3695
class.Methanobacteria.id.119	13	41956181	rs73457410	A	G	0.215	0.044	1.41e-06	3498
class.Methanobacteria.id.119	3	15053083	rs6776814	T	C	-0.2	0.041	1.63e-06	3385
class.Methanobacteria.id.119	4	104418307	rs894996	C	A	0.217	0.045	1.88e-06	3582
class.Methanobacteria.id.119	12	21338861	rs75208022	C	T	-0.227	0.049	5.92e-06	3203
class.Methanobacteria.id.119	12	43701132	rs12825290	C	G	-0.217	0.049	6.08e-06	3144
class.Methanobacteria.id.119	5	178160975	rs56131665	G	A	0.179	0.039	6.18e-06	3572
class.Methanobacteria.id.119	11	89349287	rs11018665	A	T	0.111	0.025	6.52e-06	3698
class.Methanobacteria.id.119	3	2086167	rs4257531	G	A	0.164	0.036	7.44e-06	3162
class.Methanobacteria.id.119	19	28827760	rs6508769	T	C	0.154	0.034	8.23e-06	3319
class.Methanobacteria.id.119	7	10773932	rs73068003	G	T	-0.158	0.035	8.45e-06	3692
class.Methanobacteria.id.119	19	46439321	rs10424197	G	A	-0.111	0.025	9.28e-06	3698
class.Mollicutes.id.3920	14	46519718	rs74603314	T	C	0.222	0.046	1.56e-06	4499
class.Mollicutes.id.3920	8	59440824	rs10108398	G	A	0.077	0.015	1.09e-06	10932
class.Mollicutes.id.3920	2	157532549	rs11890098	A	G	0.074	0.015	9.57e-07	11392
class.Mollicutes.id.3920	11	47103877	rs72901605	T	C	-0.084	0.018	3.26e-06	10526
class.Mollicutes.id.3920	1	109965986	rs3768491	A	G	-0.068	0.015	4.23e-06	11002
class.Mollicutes.id.3920	14	97159674	rs17214486	C	A	0.061	0.014	6.61e-06	11387
class.Mollicutes.id.3920	1	61850864	rs12566890	T	G	-0.101	0.023	3.65e-06	11371
class.Mollicutes.id.3920	11	108439087	rs78169027	A	G	-0.108	0.024	5.88e-06	10542
class.Mollicutes.id.3920	13	73170489	rs4885016	T	C	-0.082	0.018	7.27e-06	11388
class.Mollicutes.id.3920	15	95309676	rs28537087	G	A	0.082	0.019	8.07e-06	11382
class.Mollicutes.id.3920	7	79490250	rs2464826	A	C	0.094	0.021	8.4e-06	10998
class.Mollicutes.id.3920	20	16259524	rs6043847	T	C	-0.115	0.025	4.55e-06	11130
class.Negativicutes.id.2164	5	165266628	rs1643968	T	C	-0.057	0.011	4.15e-07	18170
class.Negativicutes.id.2164	16	21249925	rs60274479	T	C	-0.066	0.013	1.16e-06	17610
class.Negativicutes.id.2164	3	142135117	rs13086907	G	A	0.063	0.013	1.95e-06	18163
class.Negativicutes.id.2164	4	17413426	rs73232831	G	A	-0.152	0.031	1.87e-06	9382
class.Negativicutes.id.2164	15	101245088	rs71405394	G	A	-0.114	0.024	2.17e-06	13861
class.Negativicutes.id.2164	9	124912908	rs61249479	A	C	0.078	0.017	2.95e-06	18165
class.Negativicutes.id.2164	8	41231597	rs1447205	G	C	-0.05	0.011	2.93e-06	18165
class.Negativicutes.id.2164	7	22817571	rs4722181	T	G	0.05	0.011	2e-06	18163
class.Negativicutes.id.2164	10	115597993	rs4463806	T	C	-0.054	0.013	7.81e-06	18160
class.Negativicutes.id.2164	10	5579818	rs9423647	G	A	0.048	0.011	6.06e-06	18164
class.Negativicutes.id.2164	21	34377485	rs2834062	A	G	0.049	0.011	8.44e-06	18171
class.Negativicutes.id.2164	10	80086072	rs1649999	A	G	0.075	0.017	7.58e-06	18036
class.Negativicutes.id.2164	7	75609677	rs1135612	G	A	0.053	0.012	9.26e-06	18164
class.Verrucomicrobiae.id.4029	4	95027272	rs11729256	T	C	0.075	0.015	6.73e-07	11861
class.Verrucomicrobiae.id.4029	11	130280667	rs4936098	A	G	0.065	0.014	1.12e-06	11858
class.Verrucomicrobiae.id.4029	6	56341481	rs9349825	A	G	-0.07	0.015	2.54e-06	11858
class.Verrucomicrobiae.id.4029	4	100544188	rs74542928	T	C	0.112	0.024	1.63e-06	11216
class.Verrucomicrobiae.id.4029	10	11389614	rs3995795	C	T	0.064	0.014	5.19e-06	11690
class.Verrucomicrobiae.id.4029	16	81063149	rs2602429	C	T	0.075	0.016	2.58e-06	11690
class.Verrucomicrobiae.id.4029	10	5064327	rs4242783	G	A	0.069	0.015	2.64e-06	11690
class.Verrucomicrobiae.id.4029	1	105422565	rs11184341	G	C	0.066	0.014	4.13e-06	11864
class.Verrucomicrobiae.id.4029	1	41074472	rs61779207	G	A	-0.076	0.017	6.72e-06	11591
class.Verrucomicrobiae.id.4029	18	49473635	rs117107102	A	G	0.205	0.043	2.92e-06	4975
class.Verrucomicrobiae.id.4029	15	97570657	rs12908520	G	A	0.062	0.013	2.17e-06	11863
class.Verrucomicrobiae.id.4029	12	130309670	rs111862613	T	C	0.091	0.02	3.74e-06	11621
class.Verrucomicrobiae.id.4029	20	31867840	rs941682	G	A	-0.063	0.014	9.61e-06	11809
order.Actinomycetales.id.420	6	133007480	rs35011108	A	G	0.242	0.05	1.88e-06	3630
order.Actinomycetales.id.420	9	76394568	rs2889192	G	T	0.088	0.019	3.97e-06	7711
order.Actinomycetales.id.420	6	67207371	rs34583783	G	T	0.124	0.026	5.54e-06	7711
order.Actinomycetales.id.420	6	169224781	rs4073240	G	A	0.075	0.016	5.68e-06	7711
order.Actinomycetales.id.420	15	29850991	rs58484246	T	C	0.076	0.017	6.67e-06	7711
order.Bacillales.id.1674	21	28684912	rs74887130	C	G	-0.192	0.036	1.16e-07	3218
order.Bacillales.id.1674	7	49423832	rs4617108	A	G	0.249	0.053	1.98e-06	3018
order.Bacillales.id.1674	12	69332975	rs62640857	A	G	0.148	0.033	4.49e-06	3235
order.Bacillales.id.1674	20	5826474	rs1287018	G	A	0.141	0.032	9.87e-06	3207
order.Bacillales.id.1674	19	14970441	rs10410917	T	C	0.115	0.025	5.57e-06	3239
order.Bacillales.id.1674	4	127766709	rs74420793	A	G	-0.164	0.035	3.07e-06	3077
order.Bacillales.id.1674	11	38085711	rs11034576	A	G	0.206	0.045	8.86e-06	3076
order.Bacillales.id.1674	7	117496144	rs10233278	T	C	-0.116	0.025	3.51e-06	3239
order.Bacillales.id.1674	1	61827534	rs11207728	G	A	-0.145	0.032	5.73e-06	3239
order.Bacillales.id.1674	14	49001226	rs11844714	A	G	-0.143	0.032	5.06e-06	3239
order.Bacillales.id.1674	5	78856074	rs12522021	T	A	0.174	0.04	7.6e-06	3235
order.Bacteroidales.id.913	13	70523029	rs55773148	G	A	-0.122	0.024	3.9e-07	11349
order.Bacteroidales.id.913	3	89339527	rs7631304	G	A	-0.065	0.013	8.37e-07	18334
order.Bacteroidales.id.913	17	6461200	rs73975615	G	A	-0.207	0.044	1.22e-06	3350
order.Bacteroidales.id.913	14	59317502	rs111845179	T	C	0.103	0.021	9.24e-07	16393
order.Bacteroidales.id.913	2	53831026	rs2032750	T	C	-0.051	0.011	1.92e-06	17853
order.Bacteroidales.id.913	1	176792690	rs7546249	T	A	-0.057	0.012	1.55e-06	18333
order.Bacteroidales.id.913	16	74290641	rs929878	C	T	-0.055	0.012	4.73e-06	18334
order.Bacteroidales.id.913	9	116888284	rs13291169	C	G	0.069	0.015	3.75e-06	17513
order.Bacteroidales.id.913	22	27433885	rs17343978	A	C	-0.055	0.012	8.36e-06	18334
order.Bacteroidales.id.913	1	157495438	rs72706335	T	C	-0.222	0.049	7.66e-06	3819
order.Bacteroidales.id.913	10	39062269	rs11146701	A	G	0.047	0.011	7.08e-06	18220
order.Bacteroidales.id.913	8	70916181	rs62531359	T	G	0.066	0.015	9.09e-06	18320
order.Bacteroidales.id.913	2	213189994	rs4146051	A	G	-0.107	0.025	8.76e-06	11372
order.Bacteroidales.id.913	8	13110185	rs79585701	A	C	0.065	0.015	9.99e-06	18334
order.Bacteroidales.id.913	3	195936789	rs4916508	G	A	-0.047	0.011	8.47e-06	18324
order.Bacteroidales.id.913	9	136493820	rs62575403	C	T	0.14	0.031	7.06e-06	9668
order.Bifidobacteriales.id.432	2	136616754	rs182549	C	T	0.117	0.013	5.94e-20	14915
order.Bifidobacteriales.id.432	13	112859829	rs7322849	T	C	0.111	0.02	1.74e-08	14915
order.Bifidobacteriales.id.432	2	136854537	rs6430601	T	G	0.085	0.017	2.46e-07	14913
order.Bifidobacteriales.id.432	2	137602926	rs1961273	C	T	0.069	0.013	1.7e-07	14915
order.Bifidobacteriales.id.432	2	136822223	rs1879087	C	T	0.105	0.024	1.05e-06	9168
order.Bifidobacteriales.id.432	5	169748189	rs76671854	C	G	-0.089	0.018	1.04e-06	13923
order.Bifidobacteriales.id.432	5	521096	rs4957061	T	C	0.057	0.012	1.15e-06	14795
order.Bifidobacteriales.id.432	12	20378911	rs10841473	G	C	-0.061	0.013	2.28e-06	14914
order.Bifidobacteriales.id.432	2	49906864	rs4567981	T	A	0.058	0.012	8.88e-07	14795
order.Bifidobacteriales.id.432	2	192878532	rs13020688	G	A	0.058	0.012	1.57e-06	14795
order.Bifidobacteriales.id.432	18	4304187	rs677208	G	C	0.073	0.016	6e-06	14915
order.Bifidobacteriales.id.432	5	475408	rs11745923	G	T	0.058	0.012	2.49e-06	14914
order.Bifidobacteriales.id.432	16	898055	rs12446429	T	C	0.081	0.019	8.53e-06	14008
order.Bifidobacteriales.id.432	17	75348675	rs11655079	T	C	-0.059	0.013	5.92e-06	14912
order.Bifidobacteriales.id.432	17	72897722	rs540489	T	G	-0.063	0.014	5.37e-06	14688
order.Bifidobacteriales.id.432	6	14617591	rs857444	C	T	0.055	0.012	3.82e-06	14914
order.Bifidobacteriales.id.432	4	161211924	rs10857328	T	A	0.056	0.013	7.24e-06	14915
order.Bifidobacteriales.id.432	2	135344994	rs842356	G	A	0.074	0.016	5.09e-06	14795
order.Bifidobacteriales.id.432	11	13098051	rs10831953	G	A	0.054	0.012	9.95e-06	14915
order.Bifidobacteriales.id.432	15	92463303	rs7174549	C	T	0.055	0.012	6.87e-06	14915
order.Bifidobacteriales.id.432	5	142793467	rs73797465	T	G	-0.094	0.021	4.85e-06	14795
order.Bifidobacteriales.id.432	2	137074850	rs12465599	A	G	0.053	0.012	7.13e-06	14915
order.Bifidobacteriales.id.432	4	1517826	rs55888705	A	G	0.054	0.012	8.66e-06	14914
order.Bifidobacteriales.id.432	6	97406220	rs6899771	A	G	-0.091	0.02	7.28e-06	14150
order.Bifidobacteriales.id.432	2	189805077	rs7588568	A	C	-0.061	0.013	3.73e-06	14913
order.Burkholderiales.id.2874	2	239900775	rs62191117	A	G	0.068	0.013	2.79e-07	16975
order.Burkholderiales.id.2874	20	30596130	rs6087811	T	G	-0.102	0.02	2.88e-07	16135
order.Burkholderiales.id.2874	4	45642485	rs4033856	C	T	0.083	0.017	5.67e-07	15897
order.Burkholderiales.id.2874	3	193456274	rs2367850	G	C	0.063	0.013	1.24e-06	16664
order.Burkholderiales.id.2874	5	173497796	rs62395635	T	C	0.11	0.024	2.9e-06	15062
order.Burkholderiales.id.2874	13	58689340	rs2321387	G	A	-0.051	0.011	3.26e-06	17095
order.Burkholderiales.id.2874	3	70588939	rs7638039	T	C	0.058	0.013	4.84e-06	17078
order.Burkholderiales.id.2874	7	111285025	rs2613606	C	T	-0.05	0.011	4.13e-06	17092
order.Burkholderiales.id.2874	9	84206018	rs72747231	C	G	-0.134	0.029	3.76e-06	11315
order.Burkholderiales.id.2874	1	153240013	rs1928341	A	G	0.051	0.011	4.52e-06	17096
order.Burkholderiales.id.2874	18	26569901	rs9964679	A	G	0.053	0.012	6.06e-06	17097
order.Burkholderiales.id.2874	4	23588462	rs1511453	A	G	0.091	0.02	8e-06	17032
order.Burkholderiales.id.2874	15	56786407	rs75242906	C	T	-0.121	0.028	9.75e-06	10766
order.Clostridiales.id.1863	4	152131744	rs6815608	T	C	0.104	0.021	3.72e-07	16731
order.Clostridiales.id.1863	21	40703251	rs112334273	G	A	0.064	0.013	4.07e-07	18217
order.Clostridiales.id.1863	4	161507301	rs6814436	T	C	0.074	0.015	9.06e-07	18336
order.Clostridiales.id.1863	18	48792829	rs72915163	T	C	-0.058	0.012	1.39e-06	18317
order.Clostridiales.id.1863	14	52494072	rs2273429	A	G	-0.073	0.015	4.17e-06	18337
order.Clostridiales.id.1863	12	5942519	rs10774377	A	G	0.052	0.011	3.81e-06	18330
order.Clostridiales.id.1863	5	149077788	rs13179700	T	C	0.051	0.011	3.52e-06	18338
order.Clostridiales.id.1863	6	163743050	rs6934062	G	C	0.052	0.012	7.09e-06	17859
order.Clostridiales.id.1863	2	231676041	rs10209007	G	C	0.08	0.018	9.6e-06	17812
order.Clostridiales.id.1863	5	105060362	rs1842454	G	A	-0.054	0.013	9.92e-06	18340
order.Clostridiales.id.1863	3	131371980	rs76767978	G	A	0.07	0.016	8.18e-06	18329
order.Clostridiales.id.1863	4	7420184	rs13105690	T	C	-0.053	0.012	9.37e-06	18340
order.Clostridiales.id.1863	20	50803760	rs7269302	A	T	-0.097	0.021	8.84e-06	17405
order.Clostridiales.id.1863	5	35770550	rs72738886	T	C	0.087	0.019	8.42e-06	16934
order.Clostridiales.id.1863	6	12397187	rs76860606	C	G	0.094	0.023	8.58e-06	17579
order.Clostridiales.id.1863	2	102126220	rs290772	G	A	0.084	0.02	1e-05	17129
order.Clostridiales.id.1863	3	12870886	rs6442336	C	T	-0.055	0.012	9.63e-06	18333
order.Coriobacteriales.id.810	10	65799217	rs719099	A	G	0.078	0.016	5.43e-07	17687
order.Coriobacteriales.id.810	1	176571431	rs240104	T	C	-0.06	0.013	1.52e-06	17577
order.Coriobacteriales.id.810	10	1922731	rs11250875	T	C	0.061	0.013	4.83e-06	17690
order.Coriobacteriales.id.810	17	37376685	rs34739816	G	T	0.097	0.021	3.88e-06	16593
order.Coriobacteriales.id.810	5	125460084	rs76779974	C	G	0.077	0.017	5.63e-06	16419
order.Coriobacteriales.id.810	5	459415	rs80046645	C	G	0.256	0.056	4.66e-06	3204
order.Coriobacteriales.id.810	19	55857777	rs45480394	T	G	-0.05	0.011	9.71e-06	17413
order.Coriobacteriales.id.810	12	11494021	rs1816223	A	G	-0.059	0.013	4.84e-06	17688
order.Coriobacteriales.id.810	10	5644995	rs7898585	T	C	0.073	0.016	5.25e-06	17691
order.Coriobacteriales.id.810	20	62072077	rs67561917	A	G	-0.071	0.015	5.39e-06	17333
order.Coriobacteriales.id.810	9	136512906	rs3025411	A	G	0.093	0.021	8.27e-06	15671
order.Coriobacteriales.id.810	17	8121332	rs11656361	A	C	0.077	0.018	8.02e-06	16665
order.Coriobacteriales.id.810	5	90471451	rs1397793	G	A	-0.05	0.011	9.77e-06	17527
order.Coriobacteriales.id.810	15	86433579	rs11073596	T	G	0.051	0.011	8.14e-06	17527
order.Coriobacteriales.id.810	3	11654412	rs2442778	G	A	-0.116	0.026	9.03e-06	13472
order.Coriobacteriales.id.810	1	179629191	rs7540303	C	T	0.048	0.011	9.62e-06	17691
order.Coriobacteriales.id.810	7	24464799	rs62448869	T	A	-0.049	0.011	7.87e-06	17527
order.Coriobacteriales.id.810	7	105084680	rs13307134	C	T	0.057	0.013	7.8e-06	17527
order.Coriobacteriales.id.810	10	1223742	rs4880783	G	T	0.057	0.013	5.9e-06	17691
order.Coriobacteriales.id.810	19	52895166	rs12974142	G	A	0.079	0.018	8.51e-06	17413
order.Coriobacteriales.id.810	14	39660509	rs8010111	G	A	-0.103	0.023	6.9e-06	15996
order.Desulfovibrionales.id.3156	20	33694801	rs6058181	C	T	0.084	0.017	2.53e-07	15076
order.Desulfovibrionales.id.3156	17	2856662	rs4506934	C	T	-0.095	0.02	2.43e-06	15037
order.Desulfovibrionales.id.3156	10	11855599	rs11599763	T	C	-0.055	0.012	2.61e-06	15144
order.Desulfovibrionales.id.3156	21	45064961	rs2838334	G	A	0.057	0.012	4.17e-06	15144
order.Desulfovibrionales.id.3156	16	71541641	rs9928243	C	A	-0.054	0.012	3.97e-06	15143
order.Desulfovibrionales.id.3156	9	15269705	rs112381107	C	T	0.21	0.046	3.22e-06	4455
order.Desulfovibrionales.id.3156	1	203308383	rs16851319	G	C	-0.073	0.015	2.7e-06	15130
order.Desulfovibrionales.id.3156	9	81834426	rs17791387	A	G	-0.073	0.015	2.25e-06	15047
order.Desulfovibrionales.id.3156	3	31133401	rs186073	T	C	0.053	0.012	8.74e-06	14841
order.Desulfovibrionales.id.3156	1	203991605	rs2692012	A	G	0.112	0.025	2.27e-06	13082
order.Desulfovibrionales.id.3156	15	96161065	rs62020470	A	G	-0.057	0.013	7.51e-06	15144
order.Desulfovibrionales.id.3156	2	233929283	rs3935584	C	T	-0.052	0.012	7.2e-06	15142
order.Desulfovibrionales.id.3156	8	57865378	rs72647048	T	C	-0.077	0.017	9e-06	15144
order.Enterobacteriales.id.3468	18	57672335	rs78143293	A	G	-0.085	0.017	1.2e-06	13572
order.Enterobacteriales.id.3468	11	2563450	rs111229068	A	T	0.111	0.024	3.65e-06	12350
order.Enterobacteriales.id.3468	20	55340092	rs62210023	A	G	0.061	0.013	3.13e-06	13515
order.Enterobacteriales.id.3468	18	55145547	rs504442	T	G	0.084	0.019	5.17e-06	13578
order.Enterobacteriales.id.3468	2	4015933	rs80319214	C	G	0.099	0.022	6.95e-06	12641
order.Enterobacteriales.id.3468	11	22379097	rs11026530	T	C	0.082	0.019	9.43e-06	13485
order.Enterobacteriales.id.3468	2	42133542	rs2374342	C	A	0.058	0.013	4.52e-06	13577
order.Enterobacteriales.id.3468	13	110840418	rs79757635	C	A	0.076	0.017	9.32e-06	13419
order.Enterobacteriales.id.3468	16	54327745	rs35673018	G	A	0.09	0.02	7.63e-06	13326
order.Enterobacteriales.id.3468	14	27718039	rs61973590	C	G	-0.061	0.013	8.54e-06	13570
order.Enterobacteriales.id.3468	17	13521040	rs4792380	A	T	0.116	0.026	9.49e-06	12763
order.Erysipelotrichales.id.2148	8	38803551	rs62504403	C	T	0.068	0.013	1.12e-07	16981
order.Erysipelotrichales.id.2148	18	5830507	rs7234058	T	C	-0.095	0.019	9.12e-07	16874
order.Erysipelotrichales.id.2148	13	40385457	rs17530232	A	G	0.103	0.022	2.79e-06	16622
order.Erysipelotrichales.id.2148	3	195793712	rs2300774	G	A	0.052	0.011	8.95e-07	18216
order.Erysipelotrichales.id.2148	17	70327224	rs35161940	T	C	-0.081	0.017	1.85e-06	18213
order.Erysipelotrichales.id.2148	10	133897233	rs10781552	C	T	-0.055	0.012	2.33e-06	17789
order.Erysipelotrichales.id.2148	14	56156504	rs8003149	C	T	0.054	0.012	4.08e-06	18213
order.Erysipelotrichales.id.2148	14	48997206	rs4078432	C	T	-0.061	0.013	4.23e-06	17789
order.Erysipelotrichales.id.2148	5	3002546	rs1074800	A	G	0.049	0.011	6.15e-06	17789
order.Erysipelotrichales.id.2148	14	80357610	rs56970041	T	G	0.072	0.016	5.4e-06	18217
order.Erysipelotrichales.id.2148	8	2954952	rs7826267	T	G	-0.084	0.02	9.28e-06	17586
order.Erysipelotrichales.id.2148	1	64139196	rs1884466	C	T	-0.048	0.011	9.53e-06	18205
order.Erysipelotrichales.id.2148	1	97457427	rs290833	T	G	-0.05	0.011	8.03e-06	17789
order.Pasteurellales.id.3688	6	129224488	rs12191680	C	G	0.102	0.02	3.05e-07	9408
order.Pasteurellales.id.3688	6	55448491	rs9382510	C	T	-0.088	0.017	2.48e-07	9410
order.Pasteurellales.id.3688	11	9951672	rs10840326	C	G	-0.072	0.015	1.44e-06	9154
order.Pasteurellales.id.3688	10	94306385	rs76022354	C	T	0.243	0.05	1.83e-06	3692
order.Pasteurellales.id.3688	5	26531908	rs72756943	G	A	0.14	0.03	3.35e-06	8020
order.Pasteurellales.id.3688	9	105650242	rs78909003	T	C	-0.241	0.05	2.05e-06	3638
order.Pasteurellales.id.3688	20	57274077	rs6092684	A	T	0.068	0.015	3.44e-06	9366
order.Pasteurellales.id.3688	22	26891808	rs4822728	T	C	0.069	0.015	4.72e-06	9412
order.Pasteurellales.id.3688	12	115491973	rs35510	A	G	0.123	0.026	4.02e-06	8671
order.Pasteurellales.id.3688	9	22718481	rs10965428	C	A	-0.12	0.026	4.29e-06	8873
order.Pasteurellales.id.3688	17	32862601	rs16970009	A	G	0.187	0.043	7.32e-06	4703
order.Pasteurellales.id.3688	15	73477482	rs12050685	A	G	-0.067	0.015	9.19e-06	9411
order.Pasteurellales.id.3688	3	97972214	rs73139353	A	C	-0.223	0.048	8.71e-06	4047
order.Pasteurellales.id.3688	7	116918060	rs6972479	A	G	-0.078	0.018	7.75e-06	8616
order.Pasteurellales.id.3688	17	64535013	rs9895850	T	C	-0.176	0.041	9.08e-06	4737
order.Pasteurellales.id.3688	16	48742489	rs111582866	G	A	-0.114	0.026	7.07e-06	8616
order.Pasteurellales.id.3688	9	6818307	rs62568866	T	A	-0.118	0.026	7.23e-06	8020
order.Pasteurellales.id.3688	20	5412480	rs731534	C	G	-0.099	0.022	9.46e-06	9115
order.Pasteurellales.id.3688	16	84977389	rs9938097	T	C	-0.071	0.016	8.23e-06	9402
order.Verrucomicrobiales.id.4030	4	95027272	rs11729256	T	C	0.075	0.015	6.73e-07	11861
order.Verrucomicrobiales.id.4030	11	130280667	rs4936098	A	G	0.065	0.014	1.12e-06	11858
order.Verrucomicrobiales.id.4030	6	56341481	rs9349825	A	G	-0.07	0.015	2.54e-06	11858
order.Verrucomicrobiales.id.4030	4	100544188	rs74542928	T	C	0.112	0.024	1.63e-06	11216
order.Verrucomicrobiales.id.4030	10	11389614	rs3995795	C	T	0.064	0.014	5.19e-06	11690
order.Verrucomicrobiales.id.4030	16	81063149	rs2602429	C	T	0.075	0.016	2.58e-06	11690
order.Verrucomicrobiales.id.4030	10	5064327	rs4242783	G	A	0.069	0.015	2.64e-06	11690
order.Verrucomicrobiales.id.4030	1	105422565	rs11184341	G	C	0.066	0.014	4.13e-06	11864
order.Verrucomicrobiales.id.4030	1	41074472	rs61779207	G	A	-0.076	0.017	6.72e-06	11591
order.Verrucomicrobiales.id.4030	18	49473635	rs117107102	A	G	0.205	0.043	2.92e-06	4975
order.Verrucomicrobiales.id.4030	15	97570657	rs12908520	G	A	0.062	0.013	2.17e-06	11863
order.Verrucomicrobiales.id.4030	12	130309670	rs111862613	T	C	0.091	0.02	3.74e-06	11621
order.Verrucomicrobiales.id.4030	20	31867840	rs941682	G	A	-0.063	0.014	9.61e-06	11809
order.Victivallales.id.2254	21	21023966	rs2825714	A	G	-0.137	0.029	1.72e-06	4734
order.Victivallales.id.2254	15	25162535	rs17114848	G	A	0.152	0.032	4.06e-06	4734
order.Victivallales.id.2254	20	61394262	rs77599476	A	G	0.23	0.048	1.86e-06	3722
order.Victivallales.id.2254	7	146795379	rs11770843	C	T	0.109	0.023	1.91e-06	4705
order.Victivallales.id.2254	1	11943792	rs72640280	A	G	0.22	0.049	5.18e-06	3816
order.Victivallales.id.2254	9	111086170	rs62570196	C	T	-0.216	0.044	1.08e-06	3712
order.Victivallales.id.2254	5	94720245	rs2731834	C	G	0.109	0.024	4.24e-06	4733
order.Victivallales.id.2254	13	20687179	rs2031282	A	G	0.122	0.027	4.38e-06	4734
order.Victivallales.id.2254	15	101242690	rs1002941	G	A	0.105	0.023	8.15e-06	4734
order.Victivallales.id.2254	3	6223568	rs73113483	T	A	-0.131	0.029	8.66e-06	4718
order.Gastranaerophilales.id.1591	3	14306949	rs9864379	T	C	-0.161	0.029	4.66e-08	5768
order.Gastranaerophilales.id.1591	16	80493705	rs11150282	T	C	0.098	0.02	7.36e-07	5864
order.Gastranaerophilales.id.1591	1	230523039	rs16851659	G	C	-0.09	0.019	1.27e-06	5875
order.Gastranaerophilales.id.1591	9	115975389	rs4129395	G	A	0.09	0.019	1.22e-06	5878
order.Gastranaerophilales.id.1591	9	122046549	rs1221147	T	A	0.126	0.028	4.86e-06	5759
order.Gastranaerophilales.id.1591	15	100747683	rs79790072	T	C	0.226	0.049	3.54e-06	4104
order.Gastranaerophilales.id.1591	7	20010624	rs73074665	A	T	0.165	0.036	3.62e-06	5749
order.Gastranaerophilales.id.1591	9	24648997	rs113884518	T	C	-0.206	0.046	7.74e-06	4434
order.Gastranaerophilales.id.1591	18	1008278	rs789069	A	C	-0.104	0.023	6.5e-06	5870
order.Gastranaerophilales.id.1591	11	2937631	rs367480	G	A	-0.084	0.019	7.52e-06	5878
order.Gastranaerophilales.id.1591	15	62055753	rs8028558	A	G	0.083	0.019	9.78e-06	5875
order.Gastranaerophilales.id.1591	17	53906328	rs28678345	T	C	0.213	0.047	8.06e-06	4315
order.Lactobacillales.id.1800	8	10143164	rs2952251	A	G	-0.063	0.012	3.36e-07	17278
order.Lactobacillales.id.1800	16	991253	rs35344081	G	A	0.064	0.013	4.16e-07	17292
order.Lactobacillales.id.1800	3	94153993	rs76717940	T	A	0.161	0.033	6.55e-07	7976
order.Lactobacillales.id.1800	5	174173171	rs77558518	A	G	-0.106	0.022	1.67e-06	15758
order.Lactobacillales.id.1800	12	100585559	rs11110282	A	G	-0.102	0.022	3.96e-06	15956
order.Lactobacillales.id.1800	13	24973509	rs9581006	C	T	0.226	0.047	1.77e-06	4224
order.Lactobacillales.id.1800	17	40835649	rs4028634	T	C	0.053	0.011	1.35e-06	17295
order.Lactobacillales.id.1800	6	67570929	rs74352383	T	A	-0.103	0.022	1.88e-06	16442
order.Lactobacillales.id.1800	7	36349586	rs78938557	T	C	0.106	0.023	2.31e-06	15152
order.Lactobacillales.id.1800	1	200418805	rs57872228	C	T	-0.069	0.015	2.58e-06	17293
order.Lactobacillales.id.1800	3	4800550	rs1962325	C	G	0.055	0.012	1.96e-06	17274
order.Lactobacillales.id.1800	4	98049499	rs11730038	G	A	-0.061	0.013	5.1e-06	17295
order.Lactobacillales.id.1800	14	97526750	rs2370083	G	T	-0.081	0.018	8.33e-06	17183
order.Lactobacillales.id.1800	11	8332350	rs12797734	T	C	0.057	0.013	7.77e-06	16820
order.Lactobacillales.id.1800	19	51959855	rs34989881	A	G	0.113	0.025	4.09e-06	12921
order.Lactobacillales.id.1800	14	33200623	rs11627423	C	A	0.05	0.011	5.09e-06	17275
order.Lactobacillales.id.1800	4	184681021	rs111552159	C	G	0.129	0.029	8.31e-06	11312
order.Lactobacillales.id.1800	2	231723657	rs1595463	C	A	0.048	0.011	7.44e-06	17276
order.Lactobacillales.id.1800	3	184371224	rs74663707	C	T	0.098	0.022	8.4e-06	15695
order.Methanobacteriales.id.120	2	125440268	rs10202904	T	G	-0.122	0.024	3.01e-07	3695
order.Methanobacteriales.id.120	13	41956181	rs73457410	A	G	0.215	0.044	1.41e-06	3498
order.Methanobacteriales.id.120	3	15053083	rs6776814	T	C	-0.2	0.041	1.63e-06	3385
order.Methanobacteriales.id.120	4	104418307	rs894996	C	A	0.217	0.045	1.88e-06	3582
order.Methanobacteriales.id.120	12	21338861	rs75208022	C	T	-0.227	0.049	5.92e-06	3203
order.Methanobacteriales.id.120	12	43701132	rs12825290	C	G	-0.217	0.049	6.08e-06	3144
order.Methanobacteriales.id.120	5	178160975	rs56131665	G	A	0.179	0.039	6.18e-06	3572
order.Methanobacteriales.id.120	11	89349287	rs11018665	A	T	0.111	0.025	6.52e-06	3698
order.Methanobacteriales.id.120	3	2086167	rs4257531	G	A	0.164	0.036	7.44e-06	3162
order.Methanobacteriales.id.120	19	28827760	rs6508769	T	C	0.154	0.034	8.23e-06	3319
order.Methanobacteriales.id.120	7	10773932	rs73068003	G	T	-0.158	0.035	8.45e-06	3692
order.Methanobacteriales.id.120	19	46439321	rs10424197	G	A	-0.111	0.025	9.28e-06	3698
order.MollicutesRF9.id.11579	14	46519718	rs74603314	T	C	0.231	0.049	2.28e-06	4033
order.MollicutesRF9.id.11579	3	3771148	rs76373661	G	A	0.091	0.02	5.16e-06	10359
order.MollicutesRF9.id.11579	7	82536037	rs17235252	T	C	-0.122	0.026	2.16e-06	9531
order.MollicutesRF9.id.11579	1	109845252	rs638542	G	A	-0.071	0.016	5.17e-06	9970
order.MollicutesRF9.id.11579	2	177374176	rs62188991	G	C	-0.111	0.024	5.27e-06	9531
order.MollicutesRF9.id.11579	11	112386785	rs949341	G	A	0.066	0.015	7.73e-06	10355
order.MollicutesRF9.id.11579	3	165846506	rs13100746	C	T	0.064	0.014	7.29e-06	10359
order.MollicutesRF9.id.11579	10	3521459	rs515984	T	C	-0.088	0.019	6.61e-06	10359
order.MollicutesRF9.id.11579	5	17443654	rs7706512	G	A	0.066	0.014	2.27e-06	10359
order.MollicutesRF9.id.11579	8	15406830	rs11779863	G	A	-0.077	0.017	6.69e-06	10353
order.MollicutesRF9.id.11579	7	4105705	rs7801843	A	G	-0.087	0.019	9.47e-06	10359
order.MollicutesRF9.id.11579	5	176287195	rs10071529	G	C	0.125	0.028	8.64e-06	10147
order.MollicutesRF9.id.11579	22	42741466	rs739151	C	G	0.065	0.014	3.09e-06	10337
order.MollicutesRF9.id.11579	9	116018011	rs114184530	T	C	-0.155	0.034	7.88e-06	7196
order.MollicutesRF9.id.11579	1	61850864	rs12566890	T	G	-0.103	0.024	8.11e-06	10339
order.MollicutesRF9.id.11579	3	184193482	rs3932485	C	T	0.063	0.014	9.93e-06	10359
order.MollicutesRF9.id.11579	9	116711241	rs7853673	G	A	-0.062	0.014	6.73e-06	10359
order.NB1n.id.3953	7	1321675	rs60583455	T	C	0.109	0.021	2.6e-07	4773
order.NB1n.id.3953	8	18229020	rs2172426	C	T	-0.102	0.02	3.17e-07	5099
order.NB1n.id.3953	10	2095726	rs11251024	G	A	0.104	0.021	6.63e-07	5107
order.NB1n.id.3953	6	68934648	rs13219468	G	C	0.115	0.024	1.41e-06	5104
order.NB1n.id.3953	5	10737802	rs267959	A	G	0.099	0.021	2.62e-06	5107
order.NB1n.id.3953	11	91589600	rs11606187	A	G	-0.155	0.033	3.31e-06	5102
order.NB1n.id.3953	10	98619568	rs7911787	G	T	-0.223	0.047	3.39e-06	3879
order.NB1n.id.3953	14	39425971	rs72671304	T	C	0.172	0.037	3.8e-06	4887
order.NB1n.id.3953	2	234081324	rs13385922	T	C	0.093	0.02	3.97e-06	5106
order.NB1n.id.3953	15	81694972	rs4383094	T	C	0.149	0.032	4.28e-06	5091
order.NB1n.id.3953	10	127094261	rs55921101	A	T	-0.109	0.024	4.32e-06	5105
order.NB1n.id.3953	10	1957088	rs12358808	G	T	-0.12	0.026	5.31e-06	5107
order.NB1n.id.3953	13	70306831	rs9542068	T	C	0.099	0.022	6.52e-06	5107
order.NB1n.id.3953	19	887824	rs2930903	C	G	0.091	0.021	6.84e-06	4789
order.NB1n.id.3953	15	97318671	rs60775321	T	C	-0.096	0.021	7.1e-06	5101
order.NB1n.id.3953	20	3405239	rs8126061	T	C	-0.159	0.035	7.36e-06	5089
order.NB1n.id.3953	2	200778866	rs166849	G	A	0.091	0.02	7.74e-06	5107
order.NB1n.id.3953	2	89331940	rs80270230	G	C	0.176	0.039	8.41e-06	4261
order.Rhodospirillales.id.2667	3	13726736	rs9813022	A	G	-0.083	0.016	3.07e-07	8600
order.Rhodospirillales.id.2667	15	61775734	rs11630875	T	C	0.095	0.02	3.7e-06	8595
order.Rhodospirillales.id.2667	2	169033340	rs76784716	A	G	0.136	0.028	1.31e-06	8600
order.Rhodospirillales.id.2667	2	225633812	rs3754624	C	T	0.094	0.02	2.68e-06	8598
order.Rhodospirillales.id.2667	5	27945645	rs1549633	A	C	0.1	0.022	3.88e-06	8112
order.Rhodospirillales.id.2667	8	131958403	rs7001029	C	T	0.121	0.026	2.83e-06	8063
order.Rhodospirillales.id.2667	5	119372737	rs1035406	G	A	-0.115	0.025	4.07e-06	8585
order.Rhodospirillales.id.2667	10	2670553	rs4278423	T	C	0.105	0.023	3.98e-06	8603
order.Rhodospirillales.id.2667	12	73139398	rs61933850	G	A	0.165	0.036	7e-06	6846
order.Rhodospirillales.id.2667	4	134248015	rs77304857	C	A	-0.1	0.022	6.02e-06	8602
order.Rhodospirillales.id.2667	3	84471266	rs55876211	C	T	-0.087	0.02	7.87e-06	8596
order.Rhodospirillales.id.2667	10	113419797	rs11591293	G	T	0.072	0.016	4.69e-06	8602
order.Rhodospirillales.id.2667	22	27173098	rs4822789	G	C	0.073	0.016	7.33e-06	8594
order.Rhodospirillales.id.2667	16	88554243	rs13336560	C	T	-0.07	0.016	9.75e-06	8112
order.Rhodospirillales.id.2667	5	67577051	rs3730086	A	G	0.08	0.018	7.98e-06	8602
order.Selenomonadales.id.2165	5	165266628	rs1643968	T	C	-0.057	0.011	4.15e-07	18170
order.Selenomonadales.id.2165	16	21249925	rs60274479	T	C	-0.066	0.013	1.16e-06	17610
order.Selenomonadales.id.2165	3	142135117	rs13086907	G	A	0.063	0.013	1.95e-06	18163
order.Selenomonadales.id.2165	4	17413426	rs73232831	G	A	-0.152	0.031	1.87e-06	9382
order.Selenomonadales.id.2165	15	101245088	rs71405394	G	A	-0.114	0.024	2.17e-06	13861
order.Selenomonadales.id.2165	9	124912908	rs61249479	A	C	0.078	0.017	2.95e-06	18165
order.Selenomonadales.id.2165	8	41231597	rs1447205	G	C	-0.05	0.011	2.93e-06	18165
order.Selenomonadales.id.2165	7	22817571	rs4722181	T	G	0.05	0.011	2e-06	18163
order.Selenomonadales.id.2165	10	115597993	rs4463806	T	C	-0.054	0.013	7.81e-06	18160
order.Selenomonadales.id.2165	10	5579818	rs9423647	G	A	0.048	0.011	6.06e-06	18164
order.Selenomonadales.id.2165	21	34377485	rs2834062	A	G	0.049	0.011	8.44e-06	18171
order.Selenomonadales.id.2165	10	80086072	rs1649999	A	G	0.075	0.017	7.58e-06	18036
order.Selenomonadales.id.2165	7	75609677	rs1135612	G	A	0.053	0.012	9.26e-06	18164
family.Acidaminococcaceae.id.2166	6	5723181	rs6923842	T	C	-0.08	0.017	2.21e-06	11904
family.Acidaminococcaceae.id.2166	11	114701288	rs6589457	A	G	0.166	0.035	2.32e-06	7386
family.Acidaminococcaceae.id.2166	9	107117653	rs2933324	A	G	-0.066	0.014	2.24e-06	12525
family.Acidaminococcaceae.id.2166	6	158647999	rs262812	T	C	-0.066	0.014	3.25e-06	12099
family.Acidaminococcaceae.id.2166	3	186553389	rs74540770	G	A	-0.109	0.024	7.09e-06	10606
family.Acidaminococcaceae.id.2166	1	203102563	rs6427992	G	C	-0.06	0.013	4.24e-06	12527
family.Acidaminococcaceae.id.2166	20	61991833	rs45497800	T	C	-0.118	0.026	5.86e-06	11316
family.Acidaminococcaceae.id.2166	3	18462531	rs78702810	T	C	-0.144	0.032	9.16e-06	7992
family.Actinomycetaceae.id.421	6	133007480	rs35011108	A	G	0.242	0.05	1.83e-06	3630
family.Actinomycetaceae.id.421	9	76394568	rs2889192	G	T	0.089	0.02	3.64e-06	7710
family.Actinomycetaceae.id.421	6	67207371	rs34583783	G	T	0.124	0.026	5.48e-06	7710
family.Actinomycetaceae.id.421	15	29850991	rs58484246	T	C	0.076	0.017	6.12e-06	7710
family.Actinomycetaceae.id.421	6	169224781	rs4073240	G	A	0.075	0.016	6.05e-06	7710
family.Alcaligenaceae.id.2875	2	239900775	rs62191117	A	G	0.068	0.013	2.76e-07	16688
family.Alcaligenaceae.id.2875	13	58545246	rs9537886	A	C	-0.057	0.011	2.35e-07	16807
family.Alcaligenaceae.id.2875	4	45642485	rs4033856	C	T	0.082	0.017	1.03e-06	15623
family.Alcaligenaceae.id.2875	20	29836081	rs67737557	C	G	0.074	0.015	1.04e-06	15876
family.Alcaligenaceae.id.2875	4	75867283	rs17000015	A	T	-0.061	0.013	1.13e-06	16377
family.Alcaligenaceae.id.2875	3	193456274	rs2367850	G	C	0.063	0.013	1.85e-06	16377
family.Alcaligenaceae.id.2875	3	70588939	rs7638039	T	C	0.06	0.013	2.7e-06	16791
family.Alcaligenaceae.id.2875	20	30596130	rs6087811	T	G	-0.093	0.02	3.37e-06	15868
family.Alcaligenaceae.id.2875	5	173497796	rs62395635	T	C	0.111	0.024	3.35e-06	14802
family.Alcaligenaceae.id.2875	6	138305038	rs112159068	A	T	0.131	0.028	3.56e-06	11656
family.Alcaligenaceae.id.2875	7	104214487	rs6969323	A	C	-0.059	0.013	3.89e-06	16810
family.Alcaligenaceae.id.2875	12	1396151	rs7302582	G	C	-0.107	0.023	3.34e-06	15113
family.Alcaligenaceae.id.2875	5	104233461	rs1153990	A	G	-0.059	0.013	5.97e-06	16808
family.Alcaligenaceae.id.2875	18	26569901	rs9964679	A	G	0.054	0.012	4.47e-06	16810
family.Alcaligenaceae.id.2875	9	82485327	rs112135816	T	G	-0.078	0.017	5.28e-06	15545
family.Alcaligenaceae.id.2875	7	111294074	rs2040996	T	C	-0.049	0.011	7.8e-06	16801
family.Alcaligenaceae.id.2875	16	85945839	rs147968	C	T	0.049	0.011	9.13e-06	16810
family.Alcaligenaceae.id.2875	11	20763367	rs74776516	T	G	-0.094	0.021	6.85e-06	14502
family.Alcaligenaceae.id.2875	15	71522509	rs28480294	T	C	-0.052	0.012	6.61e-06	16377
family.Alcaligenaceae.id.2875	4	83635863	rs79846372	A	G	0.088	0.02	6.99e-06	16186
family.Bacteroidaceae.id.917	3	10593224	rs6795673	C	T	0.054	0.011	3.38e-07	18301
family.Bacteroidaceae.id.917	6	29143451	rs28757219	T	A	0.082	0.017	1.29e-06	14833
family.Bacteroidaceae.id.917	13	24910476	rs9507307	C	T	0.06	0.013	2.13e-06	18184
family.Bacteroidaceae.id.917	20	58605432	rs66474973	G	T	0.081	0.016	6.81e-07	17405
family.Bacteroidaceae.id.917	1	10644351	rs11585893	A	G	-0.074	0.015	1.8e-06	17821
family.Bacteroidaceae.id.917	9	112855426	rs495004	C	G	-0.061	0.013	3.42e-06	17707
family.Bacteroidaceae.id.917	19	24342250	rs17619981	T	G	0.088	0.019	2.69e-06	15801
family.Bacteroidaceae.id.917	14	22045949	rs2023437	T	C	-0.078	0.017	5.02e-06	17484
family.Bacteroidaceae.id.917	3	77215327	rs66710942	C	T	0.049	0.011	5.86e-06	17821
family.Bacteroidaceae.id.917	6	41519430	rs13207588	A	G	-0.059	0.013	7.49e-06	17707
family.Bacteroidaceae.id.917	3	62019400	rs2366421	T	A	-0.053	0.012	7.65e-06	18299
family.Bacteroidaceae.id.917	1	102960989	rs1340391	T	C	-0.059	0.013	6.73e-06	18302
family.BacteroidalesS24.7group.id.11173	22	25943322	rs738193	T	C	0.085	0.017	3.82e-07	7778
family.BacteroidalesS24.7group.id.11173	7	90714667	rs941000	C	T	0.085	0.016	3.16e-07	7778
family.BacteroidalesS24.7group.id.11173	15	47352866	rs689695	C	A	0.081	0.017	1.28e-06	7954
family.BacteroidalesS24.7group.id.11173	2	53139362	rs17043785	T	C	-0.176	0.035	5.12e-07	5208
family.BacteroidalesS24.7group.id.11173	6	151515172	rs10872669	A	G	-0.123	0.028	9.49e-06	7368
family.BacteroidalesS24.7group.id.11173	1	242767252	rs12748533	G	T	-0.082	0.017	2.59e-06	7948
family.BacteroidalesS24.7group.id.11173	4	149300138	rs6831034	T	A	-0.096	0.021	6.1e-06	7576
family.BacteroidalesS24.7group.id.11173	3	158653545	rs61508842	T	C	0.123	0.027	7.83e-06	7576
family.BacteroidalesS24.7group.id.11173	6	63236747	rs78609301	A	G	-0.087	0.02	7.09e-06	7953
family.BacteroidalesS24.7group.id.11173	5	164763068	rs11135366	C	G	0.084	0.018	8.78e-06	7953
family.BacteroidalesS24.7group.id.11173	17	21205200	rs7217209	C	T	0.084	0.019	8.43e-06	7745
family.Bifidobacteriaceae.id.433	2	136616754	rs182549	C	T	0.117	0.013	5.94e-20	14915
family.Bifidobacteriaceae.id.433	13	112859829	rs7322849	T	C	0.111	0.02	1.74e-08	14915
family.Bifidobacteriaceae.id.433	2	136854537	rs6430601	T	G	0.085	0.017	2.46e-07	14913
family.Bifidobacteriaceae.id.433	2	137602926	rs1961273	C	T	0.069	0.013	1.7e-07	14915
family.Bifidobacteriaceae.id.433	2	136822223	rs1879087	C	T	0.105	0.024	1.05e-06	9168
family.Bifidobacteriaceae.id.433	5	169748189	rs76671854	C	G	-0.089	0.018	1.04e-06	13923
family.Bifidobacteriaceae.id.433	5	521096	rs4957061	T	C	0.057	0.012	1.15e-06	14795
family.Bifidobacteriaceae.id.433	12	20378911	rs10841473	G	C	-0.061	0.013	2.28e-06	14914
family.Bifidobacteriaceae.id.433	2	49906864	rs4567981	T	A	0.058	0.012	8.88e-07	14795
family.Bifidobacteriaceae.id.433	2	192878532	rs13020688	G	A	0.058	0.012	1.57e-06	14795
family.Bifidobacteriaceae.id.433	18	4304187	rs677208	G	C	0.073	0.016	6e-06	14915
family.Bifidobacteriaceae.id.433	5	475408	rs11745923	G	T	0.058	0.012	2.49e-06	14914
family.Bifidobacteriaceae.id.433	16	898055	rs12446429	T	C	0.081	0.019	8.53e-06	14008
family.Bifidobacteriaceae.id.433	17	75348675	rs11655079	T	C	-0.059	0.013	5.92e-06	14912
family.Bifidobacteriaceae.id.433	17	72897722	rs540489	T	G	-0.063	0.014	5.37e-06	14688
family.Bifidobacteriaceae.id.433	6	14617591	rs857444	C	T	0.055	0.012	3.82e-06	14914
family.Bifidobacteriaceae.id.433	4	161211924	rs10857328	T	A	0.056	0.013	7.24e-06	14915
family.Bifidobacteriaceae.id.433	2	135344994	rs842356	G	A	0.074	0.016	5.09e-06	14795
family.Bifidobacteriaceae.id.433	11	13098051	rs10831953	G	A	0.054	0.012	9.95e-06	14915
family.Bifidobacteriaceae.id.433	15	92463303	rs7174549	C	T	0.055	0.012	6.87e-06	14915
family.Bifidobacteriaceae.id.433	5	142793467	rs73797465	T	G	-0.094	0.021	4.85e-06	14795
family.Bifidobacteriaceae.id.433	2	137074850	rs12465599	A	G	0.053	0.012	7.13e-06	14915
family.Bifidobacteriaceae.id.433	4	1517826	rs55888705	A	G	0.054	0.012	8.66e-06	14914
family.Bifidobacteriaceae.id.433	6	97406220	rs6899771	A	G	-0.091	0.02	7.28e-06	14150
family.Bifidobacteriaceae.id.433	2	189805077	rs7588568	A	C	-0.061	0.013	3.73e-06	14913
family.Christensenellaceae.id.1866	9	137786999	rs62573205	G	A	-0.065	0.013	1.49e-06	16838
family.Christensenellaceae.id.1866	8	62220151	rs870002	C	T	0.049	0.011	6.54e-06	16847
family.Christensenellaceae.id.1866	5	3174785	rs12657403	A	G	0.078	0.017	5.59e-06	16245
family.Christensenellaceae.id.1866	11	123936128	rs117186816	G	A	-0.206	0.044	6.52e-06	4310
family.Christensenellaceae.id.1866	22	29828040	rs9608766	T	C	-0.068	0.015	3.33e-06	16185
family.Christensenellaceae.id.1866	6	169640257	rs4076564	G	A	-0.189	0.039	8.06e-06	3730
family.Christensenellaceae.id.1866	19	35884202	rs4805124	C	G	0.049	0.011	8.36e-06	16847
family.Christensenellaceae.id.1866	9	15518852	rs72706624	G	T	0.088	0.02	6.38e-06	14869
family.Christensenellaceae.id.1866	7	120333701	rs77867022	G	T	-0.16	0.038	8.82e-06	4033
family.Christensenellaceae.id.1866	17	13541941	rs7211194	C	T	0.049	0.011	9.94e-06	16436
family.Christensenellaceae.id.1866	9	83043376	rs892686	A	G	0.051	0.011	4.12e-06	16847
family.Christensenellaceae.id.1866	9	38002256	rs12380890	A	G	-0.05	0.011	5.78e-06	16846
family.Clostridiaceae1.id.1869	3	132596627	rs12186080	G	A	0.075	0.016	5.34e-06	14244
family.Clostridiaceae1.id.1869	10	43270264	rs2795528	G	A	-0.181	0.039	3.81e-06	6411
family.Clostridiaceae1.id.1869	6	165722832	rs550843	T	C	-0.073	0.017	7.09e-06	14234
family.Clostridiaceae1.id.1869	9	136710881	rs12341505	G	A	0.081	0.018	4.54e-06	14250
family.Clostridiaceae1.id.1869	7	30934659	rs4723021	T	C	-0.106	0.024	7.42e-06	13682
family.Clostridiaceae1.id.1869	22	47806774	rs881532	A	G	-0.053	0.012	7.9e-06	14250
family.Clostridiaceae1.id.1869	1	3041519	rs2817172	C	T	0.056	0.012	5.27e-06	13789
family.Clostridiaceae1.id.1869	1	101804809	rs10875374	C	T	-0.054	0.012	8.1e-06	14253
family.Clostridiaceae1.id.1869	3	111482845	rs12490337	C	G	-0.062	0.014	6.91e-06	14253
family.Clostridiaceae1.id.1869	6	48093014	rs62397761	A	G	0.062	0.014	9.08e-06	14248
family.Clostridiaceae1.id.1869	16	87710690	rs56188186	A	G	0.097	0.022	8.24e-06	13218
family.ClostridialesvadinBB60group.id.11286	15	87392290	rs55682560	C	T	-0.132	0.026	4.97e-07	9183
family.ClostridialesvadinBB60group.id.11286	21	38612024	rs9979874	G	C	-0.074	0.015	1.05e-06	10506
family.ClostridialesvadinBB60group.id.11286	17	58149405	rs28691777	C	T	0.137	0.027	6.96e-07	10199
family.ClostridialesvadinBB60group.id.11286	1	56849539	rs6588624	G	A	-0.066	0.014	1.79e-06	10512
family.ClostridialesvadinBB60group.id.11286	1	71391694	rs7538034	T	G	-0.079	0.017	2.37e-06	10420
family.ClostridialesvadinBB60group.id.11286	8	3305122	rs66714985	A	C	0.117	0.025	4.85e-06	10512
family.ClostridialesvadinBB60group.id.11286	8	123977538	rs118104867	C	T	0.214	0.046	3.44e-06	4095
family.ClostridialesvadinBB60group.id.11286	2	229942951	rs2191834	G	T	0.075	0.016	2.5e-06	10511
family.ClostridialesvadinBB60group.id.11286	5	142244898	rs7725895	A	G	-0.116	0.024	3.94e-06	10512
family.ClostridialesvadinBB60group.id.11286	18	74373125	rs7226487	A	G	-0.064	0.014	3.58e-06	10505
family.ClostridialesvadinBB60group.id.11286	4	155632958	rs10517600	T	G	0.063	0.014	6.83e-06	10512
family.ClostridialesvadinBB60group.id.11286	14	85856796	rs17121075	G	A	0.077	0.017	7.91e-06	10512
family.ClostridialesvadinBB60group.id.11286	10	6714424	rs10904722	C	T	-0.067	0.015	5.05e-06	10512
family.ClostridialesvadinBB60group.id.11286	2	202450739	rs6755871	C	G	-0.061	0.014	9.33e-06	10500
family.ClostridialesvadinBB60group.id.11286	5	4308946	rs34088226	A	G	-0.118	0.027	7.66e-06	9716
family.ClostridialesvadinBB60group.id.11286	2	205616346	rs13409132	A	G	-0.165	0.035	4.37e-06	5913
family.ClostridialesvadinBB60group.id.11286	3	15564453	rs989682	A	G	0.07	0.016	6.85e-06	10129
family.Coriobacteriaceae.id.811	10	65799217	rs719099	A	G	0.078	0.016	5.43e-07	17687
family.Coriobacteriaceae.id.811	1	176571431	rs240104	T	C	-0.06	0.013	1.52e-06	17577
family.Coriobacteriaceae.id.811	10	1922731	rs11250875	T	C	0.061	0.013	4.83e-06	17690
family.Coriobacteriaceae.id.811	17	37376685	rs34739816	G	T	0.097	0.021	3.88e-06	16593
family.Coriobacteriaceae.id.811	5	125460084	rs76779974	C	G	0.077	0.017	5.63e-06	16419
family.Coriobacteriaceae.id.811	5	459415	rs80046645	C	G	0.256	0.056	4.66e-06	3204
family.Coriobacteriaceae.id.811	19	55857777	rs45480394	T	G	-0.05	0.011	9.71e-06	17413
family.Coriobacteriaceae.id.811	12	11494021	rs1816223	A	G	-0.059	0.013	4.84e-06	17688
family.Coriobacteriaceae.id.811	10	5644995	rs7898585	T	C	0.073	0.016	5.25e-06	17691
family.Coriobacteriaceae.id.811	20	62072077	rs67561917	A	G	-0.071	0.015	5.39e-06	17333
family.Coriobacteriaceae.id.811	9	136512906	rs3025411	A	G	0.093	0.021	8.27e-06	15671
family.Coriobacteriaceae.id.811	17	8121332	rs11656361	A	C	0.077	0.018	8.02e-06	16665
family.Coriobacteriaceae.id.811	5	90471451	rs1397793	G	A	-0.05	0.011	9.77e-06	17527
family.Coriobacteriaceae.id.811	15	86433579	rs11073596	T	G	0.051	0.011	8.14e-06	17527
family.Coriobacteriaceae.id.811	3	11654412	rs2442778	G	A	-0.116	0.026	9.03e-06	13472
family.Coriobacteriaceae.id.811	1	179629191	rs7540303	C	T	0.048	0.011	9.62e-06	17691
family.Coriobacteriaceae.id.811	7	24464799	rs62448869	T	A	-0.049	0.011	7.87e-06	17527
family.Coriobacteriaceae.id.811	7	105084680	rs13307134	C	T	0.057	0.013	7.8e-06	17527
family.Coriobacteriaceae.id.811	10	1223742	rs4880783	G	T	0.057	0.013	5.9e-06	17691
family.Coriobacteriaceae.id.811	19	52895166	rs12974142	G	A	0.079	0.018	8.51e-06	17413
family.Coriobacteriaceae.id.811	14	39660509	rs8010111	G	A	-0.103	0.023	6.9e-06	15996
family.Defluviitaleaceae.id.1924	4	147414743	rs72731813	C	T	-0.15	0.029	2.76e-07	7786
family.Defluviitaleaceae.id.1924	3	72207794	rs4677103	A	G	0.098	0.02	9.42e-07	8002
family.Defluviitaleaceae.id.1924	21	41811003	rs55658617	T	C	0.177	0.036	1.41e-06	6676
family.Defluviitaleaceae.id.1924	1	85205632	rs9725395	A	G	-0.138	0.03	3.41e-06	8031
family.Defluviitaleaceae.id.1924	4	122202910	rs17051335	C	T	-0.134	0.029	4.58e-06	8031
family.Defluviitaleaceae.id.1924	9	8786663	rs112893842	T	C	0.111	0.023	2.75e-06	8203
family.Defluviitaleaceae.id.1924	7	79734541	rs28696126	A	T	-0.107	0.024	5.56e-06	7830
family.Defluviitaleaceae.id.1924	1	118723685	rs1582238	T	C	0.08	0.017	1.69e-06	8002
family.Defluviitaleaceae.id.1924	18	59026148	rs1908593	T	C	0.07	0.016	7.86e-06	8203
family.Defluviitaleaceae.id.1924	22	24804081	rs9608282	T	G	0.139	0.03	4.61e-06	7736
family.Defluviitaleaceae.id.1924	1	118782748	rs12122999	G	T	-0.082	0.018	6.18e-06	7830
family.Defluviitaleaceae.id.1924	10	66407366	rs4344384	G	T	0.071	0.016	5.86e-06	8200
family.Defluviitaleaceae.id.1924	9	93331308	rs540220	T	C	-0.124	0.029	9.48e-06	7887
family.Desulfovibrionaceae.id.3169	20	33694801	rs6058181	C	T	0.083	0.017	2.7e-07	15074
family.Desulfovibrionaceae.id.3169	17	2856662	rs4506934	C	T	-0.094	0.02	3.16e-06	15035
family.Desulfovibrionaceae.id.3169	1	203991605	rs2692012	A	G	0.114	0.025	1.56e-06	13080
family.Desulfovibrionaceae.id.3169	10	11855599	rs11599763	T	C	-0.056	0.012	2.5e-06	15142
family.Desulfovibrionaceae.id.3169	21	45064961	rs2838334	G	A	0.057	0.012	3.82e-06	15142
family.Desulfovibrionaceae.id.3169	9	15269705	rs112381107	C	T	0.211	0.046	2.82e-06	4455
family.Desulfovibrionaceae.id.3169	1	203308383	rs16851319	G	C	-0.073	0.015	2.4e-06	15128
family.Desulfovibrionaceae.id.3169	9	81834426	rs17791387	A	G	-0.073	0.015	2.1e-06	15045
family.Desulfovibrionaceae.id.3169	16	71541641	rs9928243	C	A	-0.054	0.012	4.48e-06	15141
family.Desulfovibrionaceae.id.3169	15	96159374	rs7164160	A	T	-0.057	0.013	7.34e-06	15142
family.Desulfovibrionaceae.id.3169	2	233929283	rs3935584	C	T	-0.053	0.012	6.78e-06	15140
family.Desulfovibrionaceae.id.3169	8	57865378	rs72647048	T	C	-0.077	0.017	9.61e-06	15142
family.Enterobacteriaceae.id.3469	18	57672335	rs78143293	A	G	-0.085	0.017	1.2e-06	13572
family.Enterobacteriaceae.id.3469	11	2563450	rs111229068	A	T	0.111	0.024	3.65e-06	12350
family.Enterobacteriaceae.id.3469	20	55340092	rs62210023	A	G	0.061	0.013	3.13e-06	13515
family.Enterobacteriaceae.id.3469	18	55145547	rs504442	T	G	0.084	0.019	5.17e-06	13578
family.Enterobacteriaceae.id.3469	2	4015933	rs80319214	C	G	0.099	0.022	6.95e-06	12641
family.Enterobacteriaceae.id.3469	11	22379097	rs11026530	T	C	0.082	0.019	9.43e-06	13485
family.Enterobacteriaceae.id.3469	2	42133542	rs2374342	C	A	0.058	0.013	4.52e-06	13577
family.Enterobacteriaceae.id.3469	13	110840418	rs79757635	C	A	0.076	0.017	9.32e-06	13419
family.Enterobacteriaceae.id.3469	16	54327745	rs35673018	G	A	0.09	0.02	7.63e-06	13326
family.Enterobacteriaceae.id.3469	14	27718039	rs61973590	C	G	-0.061	0.013	8.54e-06	13570
family.Enterobacteriaceae.id.3469	17	13521040	rs4792380	A	T	0.116	0.026	9.49e-06	12763
family.Erysipelotrichaceae.id.2149	8	38803551	rs62504403	C	T	0.068	0.013	1.12e-07	16981
family.Erysipelotrichaceae.id.2149	18	5830507	rs7234058	T	C	-0.095	0.019	9.12e-07	16874
family.Erysipelotrichaceae.id.2149	13	40385457	rs17530232	A	G	0.103	0.022	2.79e-06	16622
family.Erysipelotrichaceae.id.2149	3	195793712	rs2300774	G	A	0.052	0.011	8.95e-07	18216
family.Erysipelotrichaceae.id.2149	17	70327224	rs35161940	T	C	-0.081	0.017	1.85e-06	18213
family.Erysipelotrichaceae.id.2149	10	133897233	rs10781552	C	T	-0.055	0.012	2.33e-06	17789
family.Erysipelotrichaceae.id.2149	14	56156504	rs8003149	C	T	0.054	0.012	4.08e-06	18213
family.Erysipelotrichaceae.id.2149	14	48997206	rs4078432	C	T	-0.061	0.013	4.23e-06	17789
family.Erysipelotrichaceae.id.2149	5	3002546	rs1074800	A	G	0.049	0.011	6.15e-06	17789
family.Erysipelotrichaceae.id.2149	14	80357610	rs56970041	T	G	0.072	0.016	5.4e-06	18217
family.Erysipelotrichaceae.id.2149	8	2954952	rs7826267	T	G	-0.084	0.02	9.28e-06	17586
family.Erysipelotrichaceae.id.2149	1	64139196	rs1884466	C	T	-0.048	0.011	9.53e-06	18205
family.Erysipelotrichaceae.id.2149	1	97457427	rs290833	T	G	-0.05	0.011	8.03e-06	17789
family.FamilyXI.id.1936	11	95357209	rs2155352	A	G	-0.151	0.03	6.63e-07	3150
family.FamilyXI.id.1936	16	54115200	rs697771	A	G	-0.118	0.025	3.19e-06	3152
family.FamilyXI.id.1936	9	115821485	rs10759623	C	T	-0.162	0.032	5.78e-07	3156
family.FamilyXI.id.1936	7	148921732	rs11547158	A	G	-0.178	0.037	2.7e-06	3133
family.FamilyXI.id.1936	1	239995451	rs488164	T	G	0.118	0.026	4.8e-06	3149
family.FamilyXI.id.1936	4	119955787	rs3733511	A	G	0.128	0.027	3.39e-06	3156
family.FamilyXI.id.1936	20	55348292	rs6025153	G	C	0.119	0.026	7.07e-06	3130
family.FamilyXI.id.1936	16	64956642	rs78222136	G	C	0.225	0.051	8.41e-06	3136
family.FamilyXI.id.1936	11	35334668	rs17379710	T	C	-0.116	0.025	3.97e-06	3156
family.FamilyXI.id.1936	18	43345864	rs2156611	T	C	-0.112	0.025	9.43e-06	3155
family.FamilyXIII.id.1957	17	70218627	rs6501525	A	G	0.056	0.012	1.24e-06	16269
family.FamilyXIII.id.1957	10	102366896	rs118170811	A	G	0.152	0.032	1.8e-06	9645
family.FamilyXIII.id.1957	4	162211872	rs12643275	A	T	-0.055	0.012	2.42e-06	16269
family.FamilyXIII.id.1957	21	19685992	rs1999289	A	T	-0.064	0.014	2.54e-06	16269
family.FamilyXIII.id.1957	1	166557202	rs482905	G	T	0.06	0.013	3.72e-06	16737
family.FamilyXIII.id.1957	15	50802980	rs3098182	G	T	0.051	0.011	4.04e-06	16731
family.FamilyXIII.id.1957	3	88995218	rs6797051	C	T	-0.081	0.017	4.89e-06	16737
family.FamilyXIII.id.1957	1	39212021	rs66753613	G	A	0.065	0.014	8.08e-06	16269
family.FamilyXIII.id.1957	1	186914023	rs7514702	T	C	-0.066	0.014	3.92e-06	16737
family.FamilyXIII.id.1957	10	7906746	rs7076829	T	A	-0.052	0.011	4.76e-06	16269
family.FamilyXIII.id.1957	19	16174657	rs10404377	C	A	-0.05	0.011	6.99e-06	16269
family.FamilyXIII.id.1957	3	32373530	rs4293737	A	G	-0.112	0.027	8.38e-06	5704
family.FamilyXIII.id.1957	1	65170838	rs1887048	G	A	0.058	0.013	9.65e-06	16717
family.FamilyXIII.id.1957	15	94105415	rs12904405	A	G	-0.085	0.019	7.67e-06	16643
family.Lachnospiraceae.id.1987	16	76559184	rs9929145	G	A	-0.126	0.025	2.84e-07	15866
family.Lachnospiraceae.id.1987	6	161957425	rs11755180	C	G	-0.049	0.01	2.69e-06	18333
family.Lachnospiraceae.id.1987	9	100113683	rs35524804	T	C	-0.061	0.013	2.45e-06	17859
family.Lachnospiraceae.id.1987	7	130436459	rs11979110	T	C	-0.05	0.011	1.82e-06	18339
family.Lachnospiraceae.id.1987	9	133791605	rs79086868	T	C	0.078	0.016	3.01e-06	17522
family.Lachnospiraceae.id.1987	17	80469064	rs112040820	A	G	0.055	0.012	2.42e-06	17512
family.Lachnospiraceae.id.1987	4	10245354	rs2159863	A	G	-0.059	0.013	3.7e-06	18340
family.Lachnospiraceae.id.1987	9	72179847	rs11139361	T	C	0.049	0.011	4.26e-06	18333
family.Lachnospiraceae.id.1987	20	36876868	rs1205443	A	G	0.05	0.011	7.29e-06	17779
family.Lachnospiraceae.id.1987	19	29408858	rs7359994	T	C	-0.05	0.011	5.36e-06	18340
family.Lachnospiraceae.id.1987	6	46664437	rs146660815	T	C	-0.215	0.048	6.53e-06	4112
family.Lachnospiraceae.id.1987	4	186906801	rs959845	C	T	-0.049	0.011	5.17e-06	17859
family.Lachnospiraceae.id.1987	19	13425799	rs10402491	C	T	0.066	0.015	7.58e-06	18334
family.Lachnospiraceae.id.1987	2	232469722	rs13005175	A	G	0.099	0.022	8.37e-06	16893
family.Lachnospiraceae.id.1987	5	32348593	rs2910921	T	C	0.16	0.036	8.42e-06	6549
family.Lachnospiraceae.id.1987	1	214031969	rs12760724	A	C	-0.048	0.011	7.27e-06	18340
family.Lachnospiraceae.id.1987	10	103392503	rs3127230	C	T	-0.05	0.011	6.2e-06	18340
family.Lachnospiraceae.id.1987	13	38004672	rs11841382	G	T	-0.072	0.017	9.58e-06	18340
family.Lactobacillaceae.id.1836	1	18501459	rs16861661	G	A	-0.193	0.038	2.7e-07	5385
family.Lactobacillaceae.id.1836	19	6928017	rs921925	A	C	0.1	0.02	5.77e-07	7053
family.Lactobacillaceae.id.1836	8	69010103	rs768253	T	G	-0.079	0.017	3.61e-06	7059
family.Lactobacillaceae.id.1836	20	54192992	rs6092149	A	T	-0.083	0.017	1.38e-06	7006
family.Lactobacillaceae.id.1836	16	73890910	rs328312	T	A	0.083	0.017	8.69e-07	7051
family.Lactobacillaceae.id.1836	2	28903275	rs11674854	C	T	-0.083	0.018	2.6e-06	6750
family.Lactobacillaceae.id.1836	1	16773387	rs820999	T	G	-0.076	0.017	8.89e-06	7058
family.Lactobacillaceae.id.1836	3	173151665	rs77478751	A	G	-0.219	0.047	5.96e-06	3704
family.Lactobacillaceae.id.1836	1	179720669	rs74599091	A	G	0.192	0.043	7.7e-06	4951
family.Lactobacillaceae.id.1836	6	67559323	rs9345899	A	G	-0.124	0.028	9.45e-06	6602
family.Lactobacillaceae.id.1836	13	23836941	rs1590596	C	G	-0.104	0.022	3.9e-06	6750
family.Lactobacillaceae.id.1836	2	135755629	rs1530559	G	A	0.077	0.018	9.65e-06	6750
family.Lactobacillaceae.id.1836	4	109896462	rs62314653	C	A	0.177	0.039	6.59e-06	6016
family.Methanobacteriaceae.id.121	2	125440268	rs10202904	T	G	-0.122	0.024	3.01e-07	3695
family.Methanobacteriaceae.id.121	13	41956181	rs73457410	A	G	0.215	0.044	1.41e-06	3498
family.Methanobacteriaceae.id.121	3	15053083	rs6776814	T	C	-0.2	0.041	1.63e-06	3385
family.Methanobacteriaceae.id.121	4	104418307	rs894996	C	A	0.217	0.045	1.88e-06	3582
family.Methanobacteriaceae.id.121	12	21338861	rs75208022	C	T	-0.227	0.049	5.92e-06	3203
family.Methanobacteriaceae.id.121	12	43701132	rs12825290	C	G	-0.217	0.049	6.08e-06	3144
family.Methanobacteriaceae.id.121	5	178160975	rs56131665	G	A	0.179	0.039	6.18e-06	3572
family.Methanobacteriaceae.id.121	11	89349287	rs11018665	A	T	0.111	0.025	6.52e-06	3698
family.Methanobacteriaceae.id.121	3	2086167	rs4257531	G	A	0.164	0.036	7.44e-06	3162
family.Methanobacteriaceae.id.121	19	28827760	rs6508769	T	C	0.154	0.034	8.23e-06	3319
family.Methanobacteriaceae.id.121	7	10773932	rs73068003	G	T	-0.158	0.035	8.45e-06	3692
family.Methanobacteriaceae.id.121	19	46439321	rs10424197	G	A	-0.111	0.025	9.28e-06	3698
family.Oxalobacteraceae.id.2966	3	171947435	rs4428215	G	A	0.126	0.023	4.88e-08	5167
family.Oxalobacteraceae.id.2966	6	38550301	rs1569853	T	C	-0.14	0.028	7.45e-07	4997
family.Oxalobacteraceae.id.2966	9	87514407	rs736744	C	T	0.106	0.02	1.49e-07	5167
family.Oxalobacteraceae.id.2966	22	37421469	rs6000536	C	T	-0.118	0.024	7.39e-07	5166
family.Oxalobacteraceae.id.2966	4	189935314	rs36057338	G	T	0.182	0.04	6.26e-06	4738
family.Oxalobacteraceae.id.2966	13	23443627	rs7993559	C	A	0.092	0.02	5.04e-06	4989
family.Oxalobacteraceae.id.2966	9	19682558	rs12002250	A	C	0.196	0.045	5.53e-06	4726
family.Oxalobacteraceae.id.2966	15	93941937	rs111966731	T	C	0.204	0.045	4.56e-06	4387
family.Oxalobacteraceae.id.2966	16	5984558	rs17138946	G	T	-0.189	0.043	8.09e-06	4776
family.Oxalobacteraceae.id.2966	11	610277	rs11246212	T	C	0.136	0.029	4.51e-06	5130
family.Oxalobacteraceae.id.2966	2	16056779	rs934049	G	A	0.11	0.024	4.21e-06	4951
family.Oxalobacteraceae.id.2966	4	84254259	rs12509763	C	G	-0.163	0.036	8.05e-06	5129
family.Oxalobacteraceae.id.2966	12	18793583	rs561239	A	G	0.106	0.024	7.19e-06	4989
family.Oxalobacteraceae.id.2966	7	1794263	rs62435498	C	A	0.182	0.04	7.46e-06	4780
family.Oxalobacteraceae.id.2966	4	67427392	rs80330081	A	C	-0.188	0.042	6.64e-06	4672
family.Pasteurellaceae.id.3689	6	129224488	rs12191680	C	G	0.102	0.02	3.05e-07	9408
family.Pasteurellaceae.id.3689	6	55448491	rs9382510	C	T	-0.088	0.017	2.48e-07	9410
family.Pasteurellaceae.id.3689	11	9951672	rs10840326	C	G	-0.072	0.015	1.44e-06	9154
family.Pasteurellaceae.id.3689	10	94306385	rs76022354	C	T	0.243	0.05	1.83e-06	3692
family.Pasteurellaceae.id.3689	5	26531908	rs72756943	G	A	0.14	0.03	3.35e-06	8020
family.Pasteurellaceae.id.3689	9	105650242	rs78909003	T	C	-0.241	0.05	2.05e-06	3638
family.Pasteurellaceae.id.3689	20	57274077	rs6092684	A	T	0.068	0.015	3.44e-06	9366
family.Pasteurellaceae.id.3689	22	26891808	rs4822728	T	C	0.069	0.015	4.72e-06	9412
family.Pasteurellaceae.id.3689	12	115491973	rs35510	A	G	0.123	0.026	4.02e-06	8671
family.Pasteurellaceae.id.3689	9	22718481	rs10965428	C	A	-0.12	0.026	4.29e-06	8873
family.Pasteurellaceae.id.3689	17	32862601	rs16970009	A	G	0.187	0.043	7.32e-06	4703
family.Pasteurellaceae.id.3689	15	73477482	rs12050685	A	G	-0.067	0.015	9.19e-06	9411
family.Pasteurellaceae.id.3689	3	97972214	rs73139353	A	C	-0.223	0.048	8.71e-06	4047
family.Pasteurellaceae.id.3689	7	116918060	rs6972479	A	G	-0.078	0.018	7.75e-06	8616
family.Pasteurellaceae.id.3689	17	64535013	rs9895850	T	C	-0.176	0.041	9.08e-06	4737
family.Pasteurellaceae.id.3689	16	48742489	rs111582866	G	A	-0.114	0.026	7.07e-06	8616
family.Pasteurellaceae.id.3689	9	6818307	rs62568866	T	A	-0.118	0.026	7.23e-06	8020
family.Pasteurellaceae.id.3689	20	5412480	rs731534	C	G	-0.099	0.022	9.46e-06	9115
family.Pasteurellaceae.id.3689	16	84977389	rs9938097	T	C	-0.071	0.016	8.23e-06	9402
family.Peptococcaceae.id.2024	8	28614217	rs35703006	G	T	0.081	0.016	4.95e-07	10715
family.Peptococcaceae.id.2024	8	3580757	rs4990837	A	G	0.091	0.019	1.74e-06	10718
family.Peptococcaceae.id.2024	10	129175962	rs150600492	A	C	0.136	0.029	2.31e-06	9761
family.Peptococcaceae.id.2024	3	182984048	rs12634826	T	G	-0.074	0.015	1.01e-06	10381
family.Peptococcaceae.id.2024	2	188895743	rs12992764	T	G	0.068	0.014	1.46e-06	10444
family.Peptococcaceae.id.2024	13	113561082	rs75898026	A	G	-0.082	0.017	2.02e-06	10444
family.Peptococcaceae.id.2024	9	9423378	rs117452796	A	G	-0.258	0.055	3.15e-06	3161
family.Peptococcaceae.id.2024	5	89252884	rs75430375	C	T	-0.148	0.032	3.41e-06	8375
family.Peptococcaceae.id.2024	1	27418225	rs12144792	C	T	0.064	0.014	5.82e-06	10718
family.Peptococcaceae.id.2024	9	15134457	rs11787651	A	G	0.129	0.029	8.29e-06	9921
family.Peptostreptococcaceae.id.2042	10	17019559	rs61841503	G	A	0.092	0.016	9.8e-09	15333
family.Peptostreptococcaceae.id.2042	4	171180190	rs4692811	C	T	0.064	0.013	4.21e-07	16061
family.Peptostreptococcaceae.id.2042	9	16786784	rs12377846	C	A	-0.252	0.051	7.26e-07	3736
family.Peptostreptococcaceae.id.2042	8	26726641	rs2644627	C	G	-0.056	0.011	6.33e-07	16059
family.Peptostreptococcaceae.id.2042	22	37976422	rs59987323	C	T	-0.054	0.011	2.7e-06	15584
family.Peptostreptococcaceae.id.2042	13	77351196	rs9573937	A	G	-0.069	0.014	1.71e-06	16061
family.Peptostreptococcaceae.id.2042	18	65324280	rs75819860	T	A	0.126	0.027	2.49e-06	11697
family.Peptostreptococcaceae.id.2042	7	46710977	rs117020988	C	T	0.182	0.037	1.03e-06	6831
family.Peptostreptococcaceae.id.2042	3	151781175	rs1520207	C	T	0.053	0.011	3.17e-06	16057
family.Peptostreptococcaceae.id.2042	7	44312824	rs76982728	T	C	0.124	0.027	3.24e-06	11185
family.Peptostreptococcaceae.id.2042	19	17414138	rs12986312	T	G	0.057	0.013	5.77e-06	15970
family.Peptostreptococcaceae.id.2042	4	14324623	rs10805326	G	A	0.057	0.012	4.03e-06	16061
family.Peptostreptococcaceae.id.2042	17	38216487	rs1467258	G	A	0.073	0.016	7.9e-06	15584
family.Peptostreptococcaceae.id.2042	16	89246670	rs59865771	C	T	-0.057	0.013	7.69e-06	16040
family.Peptostreptococcaceae.id.2042	10	14650535	rs77540684	T	G	0.107	0.025	8.14e-06	13495
family.Peptostreptococcaceae.id.2042	2	67852836	rs6721459	A	G	0.051	0.011	5.08e-06	16061
family.Porphyromonadaceae.id.943	9	2233969	rs10119172	C	G	-0.074	0.014	1.32e-07	18022
family.Porphyromonadaceae.id.943	3	62035586	rs17065783	A	G	-0.059	0.012	1.79e-06	18028
family.Porphyromonadaceae.id.943	7	69251692	rs6953849	A	G	0.072	0.015	2.44e-06	18028
family.Porphyromonadaceae.id.943	9	138076081	rs10858364	G	T	0.055	0.012	4.31e-06	18028
family.Porphyromonadaceae.id.943	3	191568066	rs12486680	A	C	0.098	0.022	4.29e-06	17108
family.Porphyromonadaceae.id.943	3	189854046	rs3111851	C	G	0.058	0.012	2.19e-06	18024
family.Porphyromonadaceae.id.943	13	23531802	rs7330827	T	C	-0.104	0.024	8.05e-06	13754
family.Porphyromonadaceae.id.943	1	240929774	rs35961441	A	C	0.092	0.021	8.37e-06	16374
family.Porphyromonadaceae.id.943	10	71571863	rs10762312	G	A	-0.052	0.012	8.7e-06	18028
family.Porphyromonadaceae.id.943	17	63750903	rs35233670	T	C	-0.047	0.011	7.91e-06	18024
family.Porphyromonadaceae.id.943	4	149825977	rs864093	A	C	-0.053	0.012	9.6e-06	18027
family.Porphyromonadaceae.id.943	14	63386516	rs1980561	A	G	-0.049	0.011	8.95e-06	18028
family.Prevotellaceae.id.960	18	63018983	rs9958960	G	A	-0.091	0.017	1.06e-07	14061
family.Prevotellaceae.id.960	2	118910912	rs4493272	T	C	-0.06	0.012	3.02e-07	14867
family.Prevotellaceae.id.960	1	111161677	rs3860225	A	G	0.084	0.017	5.5e-07	14871
family.Prevotellaceae.id.960	14	33706908	rs912860	G	A	-0.229	0.048	9.3e-07	3479
family.Prevotellaceae.id.960	1	210681370	rs12118202	T	C	-0.075	0.015	5.54e-07	14869
family.Prevotellaceae.id.960	20	9771109	rs2206482	T	G	-0.057	0.012	1.3e-06	14808
family.Prevotellaceae.id.960	13	105075823	rs9586501	G	A	0.059	0.013	2.59e-06	14868
family.Prevotellaceae.id.960	1	99470269	rs12057990	C	T	0.059	0.013	8.97e-06	14867
family.Prevotellaceae.id.960	3	170126707	rs148376875	T	G	0.085	0.018	2.08e-06	14289
family.Prevotellaceae.id.960	3	4864877	rs4685827	T	C	-0.068	0.015	2.77e-06	14867
family.Prevotellaceae.id.960	14	78643095	rs10131942	C	G	0.07	0.016	8.61e-06	14871
family.Prevotellaceae.id.960	5	180283881	rs34660375	A	G	-0.081	0.018	7.4e-06	14289
family.Prevotellaceae.id.960	19	17460999	rs7252711	A	G	-0.074	0.016	5.57e-06	14540
family.Prevotellaceae.id.960	8	23714609	rs3758087	T	C	0.056	0.012	8.61e-06	14871
family.Prevotellaceae.id.960	11	119712522	rs34071565	T	A	-0.157	0.035	5.6e-06	8136
family.Prevotellaceae.id.960	3	71801830	rs13069367	A	C	-0.054	0.012	7.39e-06	14860
family.Prevotellaceae.id.960	12	21404832	rs7975087	C	A	-0.06	0.014	7.59e-06	14871
family.Prevotellaceae.id.960	3	32408916	rs2278540	G	A	0.055	0.012	8.44e-06	14847
family.Rhodospirillaceae.id.2717	3	13726736	rs9813022	A	G	-0.084	0.016	2.53e-07	8498
family.Rhodospirillaceae.id.2717	2	225633812	rs3754624	C	T	0.097	0.02	1.71e-06	8496
family.Rhodospirillaceae.id.2717	3	84471266	rs55876211	C	T	-0.091	0.02	2.87e-06	8494
family.Rhodospirillaceae.id.2717	2	169033340	rs76784716	A	G	0.136	0.029	1.49e-06	8498
family.Rhodospirillaceae.id.2717	10	2670553	rs4278423	T	C	0.108	0.024	3.12e-06	8501
family.Rhodospirillaceae.id.2717	5	27945645	rs1549633	A	C	0.1	0.022	4.7e-06	8010
family.Rhodospirillaceae.id.2717	10	113419797	rs11591293	G	T	0.074	0.016	2.67e-06	8500
family.Rhodospirillaceae.id.2717	4	134192918	rs74354280	C	T	-0.091	0.02	6.67e-06	8501
family.Rhodospirillaceae.id.2717	12	73139398	rs61933850	G	A	0.165	0.036	7.23e-06	6830
family.Rhodospirillaceae.id.2717	8	131958403	rs7001029	C	T	0.117	0.026	5.35e-06	8044
family.Rhodospirillaceae.id.2717	5	119372737	rs1035406	G	A	-0.114	0.025	5.84e-06	8483
family.Rhodospirillaceae.id.2717	1	92206218	rs72714493	A	G	0.082	0.018	7.35e-06	8497
family.Rhodospirillaceae.id.2717	19	28641647	rs12977163	G	C	0.073	0.016	7.63e-06	8044
family.Rhodospirillaceae.id.2717	16	88554243	rs13336560	C	T	-0.07	0.016	9.17e-06	8010
family.Rhodospirillaceae.id.2717	22	27173098	rs4822789	G	C	0.073	0.016	7.01e-06	8492
family.Rhodospirillaceae.id.2717	1	78619512	rs6679026	T	C	0.112	0.025	9.95e-06	8497
family.Rhodospirillaceae.id.2717	6	89268715	rs1923415	A	G	-0.1	0.023	9.64e-06	8501
family.Rikenellaceae.id.967	13	38044689	rs9603208	G	T	0.082	0.016	1.92e-07	17680
family.Rikenellaceae.id.967	11	95304834	rs1939881	G	A	-0.106	0.021	5.64e-07	17434
family.Rikenellaceae.id.967	1	19790706	rs67705352	T	G	-0.055	0.011	6.58e-07	17676
family.Rikenellaceae.id.967	15	71658642	rs4264350	T	C	-0.053	0.011	1.35e-06	17668
family.Rikenellaceae.id.967	9	14158854	rs62532512	C	A	-0.05	0.011	2.76e-06	17672
family.Rikenellaceae.id.967	7	135778919	rs67281112	G	C	0.064	0.014	3.63e-06	17199
family.Rikenellaceae.id.967	4	187842232	rs6837275	A	G	0.057	0.012	1.45e-06	17199
family.Rikenellaceae.id.967	13	22867356	rs9578457	G	A	-0.141	0.032	3.99e-06	9400
family.Rikenellaceae.id.967	21	32496710	rs2833282	G	A	0.071	0.016	4.31e-06	17680
family.Rikenellaceae.id.967	14	21548634	rs77885767	C	T	-0.156	0.034	2.85e-06	8478
family.Rikenellaceae.id.967	18	4069710	rs59663348	G	A	0.057	0.013	6.12e-06	17678
family.Rikenellaceae.id.967	21	40580258	rs8130320	A	G	-0.049	0.011	4.73e-06	17680
family.Rikenellaceae.id.967	14	90270821	rs74474130	T	G	0.138	0.03	3.61e-06	11055
family.Rikenellaceae.id.967	18	10338470	rs7242694	C	T	-0.062	0.013	5.81e-06	17199
family.Rikenellaceae.id.967	21	28515912	rs36021379	A	G	-0.066	0.014	7.2e-06	17199
family.Rikenellaceae.id.967	9	86052655	rs10217435	C	T	-0.088	0.02	6.51e-06	17679
family.Rikenellaceae.id.967	8	99188924	rs2447496	G	A	-0.055	0.012	6.09e-06	17199
family.Rikenellaceae.id.967	8	144441740	rs35909684	A	C	-0.085	0.019	7.1e-06	17565
family.Rikenellaceae.id.967	16	85396629	rs4783173	C	G	0.048	0.011	7.06e-06	17086
family.Rikenellaceae.id.967	8	134444155	rs7832304	T	G	-0.072	0.016	8.71e-06	16912
family.Rikenellaceae.id.967	11	17589129	rs10832801	A	C	-0.053	0.012	7.5e-06	17199
family.Rikenellaceae.id.967	6	100244667	rs9389714	C	T	-0.064	0.014	8.79e-06	17680
family.Rikenellaceae.id.967	2	174257127	rs6744030	C	T	0.07	0.016	9.32e-06	17564
family.Ruminococcaceae.id.2050	12	47384118	rs55793120	T	C	0.138	0.027	1.44e-07	12405
family.Ruminococcaceae.id.2050	2	218216801	rs2113833	T	C	0.169	0.036	1.14e-06	4140
family.Ruminococcaceae.id.2050	1	61425267	rs17376049	T	C	0.085	0.017	7.3e-07	18333
family.Ruminococcaceae.id.2050	9	2801371	rs56199908	T	C	-0.199	0.041	1.66e-06	5618
family.Ruminococcaceae.id.2050	8	69732887	rs10093275	C	T	0.053	0.012	5.35e-06	18335
family.Ruminococcaceae.id.2050	1	24473669	rs76724913	T	G	0.09	0.02	9.6e-06	17516
family.Ruminococcaceae.id.2050	1	107661606	rs1612733	T	C	0.109	0.024	4.22e-06	15016
family.Ruminococcaceae.id.2050	20	58278102	rs2426816	T	A	-0.048	0.011	6.04e-06	17774
family.Ruminococcaceae.id.2050	1	147744468	rs3009418	C	A	0.093	0.021	8.69e-06	16407
family.Ruminococcaceae.id.2050	2	29829167	rs10166469	T	C	-0.053	0.012	8.52e-06	18314
family.Ruminococcaceae.id.2050	8	4555684	rs1158100	A	G	-0.049	0.011	8.61e-06	18333
family.Ruminococcaceae.id.2050	11	116485496	rs499272	G	C	0.071	0.016	9.29e-06	17854
family.Streptococcaceae.id.1850	12	100584014	rs11110281	T	C	-0.131	0.023	1.4e-08	15316
family.Streptococcaceae.id.1850	8	10143164	rs2952251	A	G	-0.064	0.013	3.72e-07	16612
family.Streptococcaceae.id.1850	17	61298020	rs4968759	A	G	-0.054	0.011	8.92e-07	16624
family.Streptococcaceae.id.1850	5	169689604	rs395407	G	C	-0.083	0.017	1.33e-06	16088
family.Streptococcaceae.id.1850	16	991253	rs35344081	G	A	0.061	0.013	2.64e-06	16624
family.Streptococcaceae.id.1850	14	97526750	rs2370083	G	T	-0.084	0.018	4.26e-06	16516
family.Streptococcaceae.id.1850	5	174173171	rs77558518	A	G	-0.104	0.023	3.72e-06	15161
family.Streptococcaceae.id.1850	3	94153993	rs76717940	T	A	0.151	0.033	3.09e-06	7720
family.Streptococcaceae.id.1850	4	53657577	rs10028567	C	T	-0.093	0.019	3.72e-06	16549
family.Streptococcaceae.id.1850	15	41663393	rs72739637	A	G	0.093	0.019	1.82e-06	15111
family.Streptococcaceae.id.1850	12	120729505	rs16950051	A	G	0.107	0.024	5.34e-06	14431
family.Streptococcaceae.id.1850	1	240441766	rs77968078	G	A	-0.099	0.022	7.93e-06	15519
family.Streptococcaceae.id.1850	8	15312558	rs28718126	A	G	0.109	0.025	9.41e-06	13529
family.Streptococcaceae.id.1850	10	28588269	rs7916711	A	G	0.096	0.022	6.33e-06	15515
family.Streptococcaceae.id.1850	7	46778653	rs957755	T	G	-0.064	0.014	7.42e-06	16627
family.Streptococcaceae.id.1850	3	132058723	rs6806351	T	C	-0.062	0.014	6.94e-06	16198
family.Streptococcaceae.id.1850	17	80576624	rs9903102	C	A	-0.069	0.015	4.92e-06	16623
family.Streptococcaceae.id.1850	4	37452858	rs57646748	G	A	-0.088	0.02	7.88e-06	16160
family.Streptococcaceae.id.1850	16	73391982	rs6563952	G	C	0.08	0.018	8.71e-06	16627
family.Veillonellaceae.id.2172	1	50088819	rs12741784	C	T	-0.062	0.012	1.28e-07	15867
family.Veillonellaceae.id.2172	13	38326692	rs79535861	A	C	0.101	0.021	1.58e-06	15061
family.Veillonellaceae.id.2172	14	102897930	rs111810795	C	T	-0.087	0.018	1.73e-06	15605
family.Veillonellaceae.id.2172	5	132646303	rs12186441	G	A	0.208	0.045	4.53e-06	5236
family.Veillonellaceae.id.2172	18	462180	rs4797169	T	C	0.059	0.013	4.49e-06	15974
family.Veillonellaceae.id.2172	7	21637810	rs12668619	A	G	0.055	0.012	2.57e-06	15971
family.Veillonellaceae.id.2172	4	23317124	rs2175069	A	G	-0.053	0.011	4.64e-06	15976
family.Veillonellaceae.id.2172	4	46366067	rs1442060	G	A	-0.051	0.011	4.51e-06	15976
family.Veillonellaceae.id.2172	8	41231597	rs1447205	G	C	-0.052	0.012	7.35e-06	15971
family.Veillonellaceae.id.2172	13	61597625	rs114889439	A	G	-0.254	0.054	6.19e-06	3268
family.Veillonellaceae.id.2172	15	78546996	rs4461038	A	G	-0.055	0.012	3.73e-06	15973
family.Veillonellaceae.id.2172	6	75534152	rs6909981	C	T	-0.064	0.014	5.48e-06	15976
family.Veillonellaceae.id.2172	5	38348199	rs2561116	T	G	-0.084	0.019	7.89e-06	15976
family.Veillonellaceae.id.2172	6	139188534	rs61264131	A	C	0.202	0.046	6.75e-06	3075
family.Veillonellaceae.id.2172	6	92380922	rs9345168	C	A	0.051	0.011	8.49e-06	15976
family.Veillonellaceae.id.2172	21	35576123	rs11700976	C	A	0.05	0.011	9.25e-06	15971
family.Veillonellaceae.id.2172	1	244391618	rs6692542	A	G	0.053	0.012	8.68e-06	15976
family.Veillonellaceae.id.2172	13	78785141	rs2585520	G	T	-0.09	0.02	5.27e-06	15501
family.Veillonellaceae.id.2172	13	101617913	rs75768969	C	G	-0.07	0.016	7.19e-06	15975
family.Veillonellaceae.id.2172	18	30208691	rs1693340	T	C	0.082	0.018	9.25e-06	15058
family.Veillonellaceae.id.2172	8	138319508	rs4263802	G	A	0.051	0.011	7.45e-06	15976
family.Verrucomicrobiaceae.id.4036	4	95027272	rs11729256	T	C	0.075	0.015	6.73e-07	11861
family.Verrucomicrobiaceae.id.4036	11	130280667	rs4936098	A	G	0.065	0.014	1.13e-06	11858
family.Verrucomicrobiaceae.id.4036	6	56341481	rs9349825	A	G	-0.07	0.015	2.51e-06	11858
family.Verrucomicrobiaceae.id.4036	4	100544188	rs74542928	T	C	0.112	0.024	1.65e-06	11216
family.Verrucomicrobiaceae.id.4036	10	11389614	rs3995795	C	T	0.064	0.014	5.03e-06	11690
family.Verrucomicrobiaceae.id.4036	16	81063149	rs2602429	C	T	0.075	0.016	2.7e-06	11690
family.Verrucomicrobiaceae.id.4036	10	5064327	rs4242783	G	A	0.069	0.015	2.75e-06	11690
family.Verrucomicrobiaceae.id.4036	1	105422565	rs11184341	G	C	0.066	0.014	4.14e-06	11864
family.Verrucomicrobiaceae.id.4036	1	41074472	rs61779207	G	A	-0.076	0.017	6.63e-06	11591
family.Verrucomicrobiaceae.id.4036	18	49473635	rs117107102	A	G	0.205	0.043	2.92e-06	4975
family.Verrucomicrobiaceae.id.4036	15	97570657	rs12908520	G	A	0.062	0.013	2.15e-06	11863
family.Verrucomicrobiaceae.id.4036	12	130309670	rs111862613	T	C	0.091	0.02	3.73e-06	11621
family.Verrucomicrobiaceae.id.4036	20	31867840	rs941682	G	A	-0.063	0.014	9.58e-06	11809
family.Victivallaceae.id.2255	11	9316730	rs4396289	C	T	-0.153	0.029	1.54e-07	3913
family.Victivallaceae.id.2255	7	57589803	rs2944282	T	C	-0.124	0.026	1.57e-06	3555
family.Victivallaceae.id.2255	7	146808977	rs11764871	G	T	0.127	0.026	7.49e-07	3909
family.Victivallaceae.id.2255	2	60484909	rs6545794	A	G	-0.198	0.041	5.97e-07	3916
family.Victivallaceae.id.2255	7	146913540	rs1603450	T	C	-0.144	0.03	2.28e-06	3917
family.Victivallaceae.id.2255	5	94692439	rs2546105	A	T	0.127	0.026	1.03e-06	3917
family.Victivallaceae.id.2255	9	111086170	rs62570196	C	T	-0.246	0.048	2.7e-07	3091
family.Victivallaceae.id.2255	10	95286954	rs7077363	G	A	0.149	0.032	2.83e-06	3912
family.Victivallaceae.id.2255	2	2649472	rs67832247	C	T	-0.123	0.027	3.24e-06	3555
family.Victivallaceae.id.2255	12	131103256	rs34962571	A	C	-0.187	0.042	6.25e-06	3237
family.Victivallaceae.id.2255	9	94128796	rs7860510	G	C	0.165	0.038	9.6e-06	3912
family.Victivallaceae.id.2255	3	9968555	rs7627405	C	T	-0.134	0.03	8.19e-06	3555
family.Victivallaceae.id.2255	2	31211657	rs61702987	T	C	0.146	0.03	3.08e-06	3906
family.Victivallaceae.id.2255	12	102525047	rs7314815	G	A	0.101	0.023	6.4e-06	3912
family.Victivallaceae.id.2255	19	711637	rs11671100	A	C	-0.16	0.035	4.08e-06	3331
genus..Clostridiuminnocuumgroup.id.14397	5	71186626	rs6890185	T	C	0.113	0.023	1.12e-06	4166
genus..Clostridiuminnocuumgroup.id.14397	18	6348227	rs61267978	T	C	0.147	0.032	5.59e-06	4165
genus..Clostridiuminnocuumgroup.id.14397	3	103025517	rs1948423	T	A	-0.109	0.023	3.49e-06	4165
genus..Clostridiuminnocuumgroup.id.14397	1	8419420	rs6577484	G	A	0.16	0.036	8.41e-06	3858
genus..Clostridiuminnocuumgroup.id.14397	5	113126539	rs10074000	T	C	-0.103	0.023	7e-06	4048
genus..Clostridiuminnocuumgroup.id.14397	18	69274308	rs1942371	G	A	-0.158	0.034	4.06e-06	3971
genus..Clostridiuminnocuumgroup.id.14397	5	9368158	rs40656	C	T	0.143	0.031	8.62e-06	4048
genus..Clostridiuminnocuumgroup.id.14397	6	143718234	rs71564433	T	A	-0.127	0.027	7.8e-06	4164
genus..Clostridiuminnocuumgroup.id.14397	15	59704208	rs77845139	A	G	-0.115	0.026	8.41e-06	4048
genus..Clostridiuminnocuumgroup.id.14397	12	30268485	rs10506058	A	G	0.1	0.022	8.92e-06	4163
genus..Clostridiuminnocuumgroup.id.14397	5	95717619	rs4869133	G	A	-0.181	0.041	7.24e-06	3735
genus..Eubacteriumbrachygroup.id.11296	10	94185213	rs112617308	T	C	-0.171	0.036	2.38e-06	4001
genus..Eubacteriumbrachygroup.id.11296	22	26922534	rs9613196	T	A	-0.239	0.053	4.99e-06	3004
genus..Eubacteriumbrachygroup.id.11296	5	17460096	rs62348779	T	C	-0.201	0.043	3.78e-06	3827
genus..Eubacteriumbrachygroup.id.11296	10	22892667	rs2913110	C	T	0.105	0.023	4.56e-06	4001
genus..Eubacteriumbrachygroup.id.11296	4	184628931	rs4862235	G	A	0.105	0.023	3.73e-06	4000
genus..Eubacteriumbrachygroup.id.11296	2	218237281	rs12151423	A	G	0.101	0.023	9.27e-06	3854
genus..Eubacteriumbrachygroup.id.11296	4	6856564	rs73199919	T	C	-0.237	0.053	8.16e-06	3008
genus..Eubacteriumbrachygroup.id.11296	11	80236833	rs6591893	G	A	0.108	0.024	7.34e-06	3999
genus..Eubacteriumbrachygroup.id.11296	22	48190598	rs720439	A	G	-0.112	0.025	7.03e-06	4001
genus..Eubacteriumbrachygroup.id.11296	4	144665178	rs13139592	T	C	-0.146	0.033	7.97e-06	3842
genus..Eubacteriumbrachygroup.id.11296	14	23060552	rs1384962	A	G	0.121	0.027	6.99e-06	4001
genus..Eubacteriumcoprostanoligenesgroup.id.11375	7	31085162	rs17159861	C	T	0.096	0.017	1.04e-08	17380
genus..Eubacteriumcoprostanoligenesgroup.id.11375	7	16380806	rs9648214	T	C	-0.083	0.016	2.52e-07	17379
genus..Eubacteriumcoprostanoligenesgroup.id.11375	1	200638489	rs115325767	G	C	0.078	0.017	2.62e-06	16555
genus..Eubacteriumcoprostanoligenesgroup.id.11375	15	36911598	rs12906958	C	T	-0.053	0.012	4.35e-06	17380
genus..Eubacteriumcoprostanoligenesgroup.id.11375	15	86440997	rs4076415	T	G	0.052	0.011	1.99e-06	16960
genus..Eubacteriumcoprostanoligenesgroup.id.11375	3	127139574	rs6762473	C	A	0.052	0.011	4.26e-06	17377
genus..Eubacteriumcoprostanoligenesgroup.id.11375	7	33603122	rs73109678	G	A	-0.08	0.017	3.66e-06	17379
genus..Eubacteriumcoprostanoligenesgroup.id.11375	10	2215931	rs10444197	A	G	-0.051	0.011	5.98e-06	17380
genus..Eubacteriumcoprostanoligenesgroup.id.11375	10	84506096	rs2644213	G	A	0.054	0.012	9.86e-06	17380
genus..Eubacteriumcoprostanoligenesgroup.id.11375	3	113794507	rs11720857	C	T	0.063	0.014	9.26e-06	16960
genus..Eubacteriumcoprostanoligenesgroup.id.11375	7	73306506	rs4717831	A	T	0.079	0.017	9.18e-06	16854
genus..Eubacteriumcoprostanoligenesgroup.id.11375	15	97869293	rs62024432	C	T	-0.077	0.017	7.5e-06	17271
genus..Eubacteriumcoprostanoligenesgroup.id.11375	3	81595477	rs76898927	G	A	0.123	0.027	4.79e-06	12197
genus..Eubacteriumcoprostanoligenesgroup.id.11375	12	32713919	rs11052069	T	C	0.048	0.011	9.38e-06	17380
genus..Eubacteriumcoprostanoligenesgroup.id.11375	2	50797401	rs79895140	T	C	-0.064	0.014	8.62e-06	16139
genus..Eubacteriumeligensgroup.id.14372	16	81820486	rs4583233	A	C	0.067	0.013	2.84e-07	14327
genus..Eubacteriumeligensgroup.id.14372	10	83092007	rs265534	T	G	-0.056	0.012	2.27e-06	14776
genus..Eubacteriumeligensgroup.id.14372	2	115197171	rs72839198	C	G	0.156	0.038	3.14e-06	4926
genus..Eubacteriumeligensgroup.id.14372	14	39301409	rs74606150	C	G	-0.196	0.043	4.25e-06	5381
genus..Eubacteriumeligensgroup.id.14372	6	70956815	rs6923695	T	G	0.103	0.023	4.87e-06	12891
genus..Eubacteriumeligensgroup.id.14372	2	110260993	rs56080211	C	T	0.123	0.028	9.14e-06	10699
genus..Eubacteriumeligensgroup.id.14372	16	81951937	rs4888188	T	G	-0.053	0.012	7.74e-06	14771
genus..Eubacteriumeligensgroup.id.14372	14	77619186	rs158115	G	C	0.092	0.019	9.74e-06	14678
genus..Eubacteriumeligensgroup.id.14372	13	107563458	rs2200429	A	G	-0.089	0.02	5.3e-06	14761
genus..Eubacteriumeligensgroup.id.14372	11	31098691	rs182318	G	A	-0.082	0.02	8.4e-06	14777
genus..Eubacteriumeligensgroup.id.14372	7	51365152	rs12719051	A	G	0.092	0.021	7.12e-06	12799
genus..Eubacteriumfissicatenagroup.id.14373	2	71145246	rs3771393	C	T	0.131	0.027	7.38e-07	3792
genus..Eubacteriumfissicatenagroup.id.14373	8	5433699	rs2733072	G	A	0.11	0.023	1.49e-06	3833
genus..Eubacteriumfissicatenagroup.id.14373	11	115165111	rs7104872	G	A	0.139	0.029	2.73e-06	3829
genus..Eubacteriumfissicatenagroup.id.14373	7	73043561	rs151257695	A	G	0.21	0.045	3.1e-06	3587
genus..Eubacteriumfissicatenagroup.id.14373	18	45753272	rs11876297	T	C	0.131	0.028	2.67e-06	3396
genus..Eubacteriumfissicatenagroup.id.14373	6	39940437	rs6934739	A	G	0.111	0.025	9.75e-06	3831
genus..Eubacteriumfissicatenagroup.id.14373	14	89484373	rs10147907	T	G	0.172	0.04	8.27e-06	3833
genus..Eubacteriumfissicatenagroup.id.14373	3	39604954	rs1768152	T	C	0.139	0.032	8.7e-06	3590
genus..Eubacteriumfissicatenagroup.id.14373	10	96758467	rs11818408	G	A	0.106	0.024	8.2e-06	3590
genus..Eubacteriumhalliigroup.id.11338	4	111885431	rs13116360	T	C	0.154	0.03	2.94e-07	10323
genus..Eubacteriumhalliigroup.id.11338	3	110283389	rs949971	T	G	-0.054	0.012	3.29e-06	16566
genus..Eubacteriumhalliigroup.id.11338	1	34308917	rs10798999	C	T	0.06	0.013	2.61e-06	16561
genus..Eubacteriumhalliigroup.id.11338	7	148856720	rs60254196	A	G	-0.052	0.011	2.7e-06	16238
genus..Eubacteriumhalliigroup.id.11338	7	100635375	rs10808115	A	C	-0.05	0.011	4.42e-06	16566
genus..Eubacteriumhalliigroup.id.11338	15	62014160	rs74018587	C	T	0.209	0.044	3.7e-06	3039
genus..Eubacteriumhalliigroup.id.11338	3	23663416	rs6550770	T	C	-0.198	0.044	4.82e-06	4279
genus..Eubacteriumhalliigroup.id.11338	11	58040621	rs10501370	C	T	-0.116	0.025	5.42e-06	13824
genus..Eubacteriumhalliigroup.id.11338	19	49214274	rs281379	A	G	-0.05	0.011	9.33e-06	16130
genus..Eubacteriumhalliigroup.id.11338	11	123789877	rs78056098	G	T	-0.051	0.011	8.29e-06	16568
genus..Eubacteriumhalliigroup.id.11338	3	195238086	rs138531890	A	G	0.153	0.035	5.43e-06	7710
genus..Eubacteriumhalliigroup.id.11338	3	64664456	rs28584818	A	G	0.126	0.027	4.43e-06	11095
genus..Eubacteriumhalliigroup.id.11338	11	11771637	rs117748144	T	C	-0.127	0.029	7.86e-06	10861
genus..Eubacteriumhalliigroup.id.11338	1	104524676	rs17474256	G	A	0.081	0.018	9.45e-06	16460
genus..Eubacteriumhalliigroup.id.11338	18	48384463	rs630939	C	T	-0.051	0.011	9.16e-06	16238
genus..Eubacteriumhalliigroup.id.11338	4	183709536	rs17074066	T	C	-0.081	0.019	9.35e-06	15804
genus..Eubacteriumnodatumgroup.id.11297	14	52185888	rs34297067	A	G	-0.187	0.034	6.6e-08	3271
genus..Eubacteriumnodatumgroup.id.11297	9	28245518	rs113893692	C	T	-0.185	0.04	5.76e-06	3195
genus..Eubacteriumnodatumgroup.id.11297	9	96597985	rs77910827	C	T	0.202	0.041	9.05e-07	3271
genus..Eubacteriumnodatumgroup.id.11297	10	9659749	rs61841040	G	T	0.161	0.034	3.56e-06	3295
genus..Eubacteriumnodatumgroup.id.11297	1	34529736	rs9425984	T	C	-0.13	0.029	7.21e-06	3294
genus..Eubacteriumnodatumgroup.id.11297	7	64894137	rs10263623	C	T	0.193	0.044	8.91e-06	3080
genus..Eubacteriumnodatumgroup.id.11297	10	61322015	rs11006576	A	G	-0.11	0.025	7.99e-06	3295
genus..Eubacteriumnodatumgroup.id.11297	1	171060821	rs7880204	T	C	-0.125	0.028	6.84e-06	3294
genus..Eubacteriumnodatumgroup.id.11297	4	94712747	rs6818880	A	G	-0.11	0.025	7.83e-06	3291
genus..Eubacteriumnodatumgroup.id.11297	7	135052348	rs10458299	T	C	-0.188	0.042	8.37e-06	3271
genus..Eubacteriumnodatumgroup.id.11297	8	4954912	rs7827125	C	T	0.122	0.027	7.17e-06	3294
genus..Eubacteriumoxidoreducensgroup.id.11339	12	94515340	rs12423772	G	T	0.141	0.03	2.63e-06	5321
genus..Eubacteriumoxidoreducensgroup.id.11339	4	37526679	rs2973294	G	T	0.092	0.02	2.39e-06	5378
genus..Eubacteriumoxidoreducensgroup.id.11339	16	86480355	rs34561138	G	A	0.216	0.046	2.51e-06	4186
genus..Eubacteriumoxidoreducensgroup.id.11339	5	106882394	rs440215	C	T	0.093	0.02	1.65e-06	5377
genus..Eubacteriumoxidoreducensgroup.id.11339	4	187905399	rs1425962	G	C	0.091	0.02	7.32e-06	5321
genus..Eubacteriumoxidoreducensgroup.id.11339	1	195064019	rs12129908	C	A	0.089	0.02	5.8e-06	5377
genus..Eubacteriumrectalegroup.id.14374	15	93006765	rs35398954	A	G	-0.09	0.017	5.4e-07	16621
genus..Eubacteriumrectalegroup.id.14374	12	20066025	rs117151453	G	C	-0.113	0.024	1.84e-06	13908
genus..Eubacteriumrectalegroup.id.14374	18	37703874	rs16960159	C	G	-0.157	0.034	4.1e-06	8334
genus..Eubacteriumrectalegroup.id.14374	2	125553155	rs314726	T	C	0.053	0.011	1.38e-06	16966
genus..Eubacteriumrectalegroup.id.14374	1	234530370	rs10797540	A	G	0.05	0.011	3.53e-06	17350
genus..Eubacteriumrectalegroup.id.14374	7	121281238	rs10248854	C	A	-0.053	0.011	4.21e-06	17348
genus..Eubacteriumrectalegroup.id.14374	1	170900221	rs3980709	A	T	-0.062	0.014	6.86e-06	17340
genus..Eubacteriumrectalegroup.id.14374	11	8129537	rs2884897	A	G	-0.129	0.029	6.44e-06	10813
genus..Eubacteriumrectalegroup.id.14374	11	98523638	rs10892089	C	G	-0.064	0.014	6.22e-06	17351
genus..Eubacteriumrectalegroup.id.14374	1	116082909	rs143694765	T	C	0.087	0.02	9.75e-06	15124
genus..Eubacteriumrectalegroup.id.14374	9	129425745	rs59427698	A	G	-0.058	0.013	5.37e-06	16613
genus..Eubacteriumrectalegroup.id.14374	9	92013419	rs62547233	A	G	0.054	0.012	9.9e-06	17347
genus..Eubacteriumrectalegroup.id.14374	15	87881513	rs58498416	C	T	-0.052	0.012	9.68e-06	17350
genus..Eubacteriumruminantiumgroup.id.11340	5	121182996	rs2116427	A	G	0.091	0.018	4.67e-07	7739
genus..Eubacteriumruminantiumgroup.id.11340	22	25303055	rs139749	C	T	-0.085	0.017	8.59e-07	7314
genus..Eubacteriumruminantiumgroup.id.11340	10	129037453	rs72836424	C	T	-0.14	0.03	2.62e-06	7314
genus..Eubacteriumruminantiumgroup.id.11340	9	130980937	rs2229917	A	G	0.154	0.032	2.16e-06	7050
genus..Eubacteriumruminantiumgroup.id.11340	14	52219066	rs10131724	A	C	-0.2	0.041	2.39e-06	5071
genus..Eubacteriumruminantiumgroup.id.11340	5	33897589	rs16891896	G	A	-0.175	0.039	2.38e-06	4753
genus..Eubacteriumruminantiumgroup.id.11340	8	138626268	rs7000472	A	G	-0.076	0.017	4.07e-06	7739
genus..Eubacteriumruminantiumgroup.id.11340	2	201610645	rs13025464	T	C	-0.074	0.016	6.97e-06	7738
genus..Eubacteriumruminantiumgroup.id.11340	2	71247578	rs2418654	C	T	-0.075	0.017	6.17e-06	7314
genus..Eubacteriumruminantiumgroup.id.11340	1	197978281	rs6676699	G	T	-0.089	0.02	6.38e-06	7708
genus..Eubacteriumruminantiumgroup.id.11340	12	63306003	rs73139629	A	C	-0.115	0.025	5.36e-06	7314
genus..Eubacteriumruminantiumgroup.id.11340	22	48749548	rs112375806	T	A	0.143	0.029	5.82e-06	7123
genus..Eubacteriumruminantiumgroup.id.11340	9	2539358	rs606117	A	G	0.083	0.018	4.82e-06	7263
genus..Eubacteriumruminantiumgroup.id.11340	6	130030114	rs57340348	T	C	-0.098	0.021	4.93e-06	7314
genus..Eubacteriumruminantiumgroup.id.11340	1	3044181	rs2817174	C	T	-0.073	0.016	7.87e-06	7710
genus..Eubacteriumruminantiumgroup.id.11340	1	88523399	rs10923018	G	A	0.073	0.016	6.8e-06	7739
genus..Eubacteriumruminantiumgroup.id.11340	15	61289622	rs11637981	G	T	-0.073	0.016	5.44e-06	7718
genus..Eubacteriumruminantiumgroup.id.11340	12	30360954	rs17519472	C	T	0.108	0.023	4.7e-06	7710
genus..Eubacteriumruminantiumgroup.id.11340	6	11953633	rs209813	G	A	-0.103	0.024	9.23e-06	7264
genus..Eubacteriumventriosumgroup.id.11341	20	2308307	rs6048195	A	T	-0.06	0.012	2.5e-07	14839
genus..Eubacteriumventriosumgroup.id.11341	20	50140919	rs73615400	T	C	-0.096	0.019	9.54e-07	15146
genus..Eubacteriumventriosumgroup.id.11341	3	190223732	rs57199565	T	C	0.078	0.016	7.97e-07	14913
genus..Eubacteriumventriosumgroup.id.11341	13	98785900	rs11617697	A	G	-0.143	0.029	7.22e-07	11497
genus..Eubacteriumventriosumgroup.id.11341	8	114445055	rs16884680	G	T	-0.091	0.019	1.74e-06	15289
genus..Eubacteriumventriosumgroup.id.11341	18	22460785	rs12964517	G	A	0.059	0.012	2.07e-06	15289
genus..Eubacteriumventriosumgroup.id.11341	12	52423996	rs876734	C	T	-0.062	0.013	2.89e-06	14913
genus..Eubacteriumventriosumgroup.id.11341	14	44975510	rs3809430	T	C	-0.055	0.012	3.55e-06	15287
genus..Eubacteriumventriosumgroup.id.11341	16	60348381	rs72783037	C	A	0.066	0.014	6.55e-06	15286
genus..Eubacteriumventriosumgroup.id.11341	4	126371814	rs73849225	T	C	0.098	0.022	5.21e-06	14573
genus..Eubacteriumventriosumgroup.id.11341	13	51938576	rs9316536	T	G	-0.082	0.018	7.84e-06	15289
genus..Eubacteriumventriosumgroup.id.11341	14	51960625	rs35179274	C	T	-0.063	0.014	5.76e-06	15287
genus..Eubacteriumventriosumgroup.id.11341	1	147291928	rs78250280	G	A	0.075	0.016	3.36e-06	14835
genus..Eubacteriumventriosumgroup.id.11341	1	109398264	rs66746423	C	T	0.075	0.016	6.11e-06	14578
genus..Eubacteriumventriosumgroup.id.11341	2	203661779	rs6704822	A	G	0.074	0.017	6.62e-06	15289
genus..Eubacteriumventriosumgroup.id.11341	3	107736434	rs13082419	C	T	-0.072	0.016	9.56e-06	14501
genus..Eubacteriumventriosumgroup.id.11341	3	171895485	rs66830358	T	A	0.053	0.012	6.87e-06	14913
genus..Eubacteriumxylanophilumgroup.id.14375	20	57995506	rs17830032	G	A	-0.161	0.031	2.39e-07	9527
genus..Eubacteriumxylanophilumgroup.id.14375	7	43566344	rs13239072	G	A	0.069	0.014	1.82e-06	13307
genus..Eubacteriumxylanophilumgroup.id.14375	17	66689958	rs79582700	C	G	-0.095	0.02	2.41e-06	13256
genus..Eubacteriumxylanophilumgroup.id.14375	19	8255478	rs12980122	C	G	-0.108	0.024	5.02e-06	12039
genus..Eubacteriumxylanophilumgroup.id.14375	16	84790559	rs2012708	A	G	0.057	0.013	6.53e-06	13306
genus..Eubacteriumxylanophilumgroup.id.14375	11	131009660	rs2213117	T	G	0.088	0.019	4.21e-06	12878
genus..Eubacteriumxylanophilumgroup.id.14375	14	73181783	rs10140184	A	C	0.058	0.013	4.96e-06	12930
genus..Eubacteriumxylanophilumgroup.id.14375	1	22627266	rs10917203	A	C	0.061	0.013	3.15e-06	12930
genus..Eubacteriumxylanophilumgroup.id.14375	16	73696771	rs112176119	C	T	-0.113	0.025	3.33e-06	12199
genus..Eubacteriumxylanophilumgroup.id.14375	9	130498120	rs1999224	G	T	-0.095	0.02	3.75e-06	13309
genus..Eubacteriumxylanophilumgroup.id.14375	4	87891938	rs75586835	A	G	-0.114	0.026	9.39e-06	12550
genus..Eubacteriumxylanophilumgroup.id.14375	1	246780557	rs4654122	C	G	0.055	0.012	7.2e-06	13309
genus..Ruminococcusgauvreauiigroup.id.11342	10	29201860	rs2047242	A	G	-0.068	0.013	2.46e-07	13369
genus..Ruminococcusgauvreauiigroup.id.11342	16	2767894	rs71386687	T	G	0.121	0.024	2.91e-07	11340
genus..Ruminococcusgauvreauiigroup.id.11342	3	112372317	rs9870933	A	G	0.062	0.013	8.49e-07	13382
genus..Ruminococcusgauvreauiigroup.id.11342	12	61119266	rs1391597	C	T	0.059	0.012	1.86e-06	13382
genus..Ruminococcusgauvreauiigroup.id.11342	5	166419552	rs431418	A	G	-0.095	0.021	5.54e-06	13289
genus..Ruminococcusgauvreauiigroup.id.11342	2	191954852	rs10931481	G	A	0.061	0.013	3.38e-06	13382
genus..Ruminococcusgauvreauiigroup.id.11342	15	85563483	rs289410	G	A	-0.065	0.014	2.27e-06	13380
genus..Ruminococcusgauvreauiigroup.id.11342	1	20552072	rs2105937	A	G	0.058	0.013	5.1e-06	13364
genus..Ruminococcusgauvreauiigroup.id.11342	8	137090850	rs2166943	A	C	0.057	0.012	5.28e-06	13377
genus..Ruminococcusgauvreauiigroup.id.11342	7	153487396	rs12539819	C	T	0.111	0.024	4.49e-06	11860
genus..Ruminococcusgauvreauiigroup.id.11342	1	161880482	rs12079579	A	G	0.096	0.021	5.04e-06	12986
genus..Ruminococcusgauvreauiigroup.id.11342	4	18824860	rs73802842	C	A	0.074	0.017	7.48e-06	13382
genus..Ruminococcusgauvreauiigroup.id.11342	5	112627773	rs13188803	T	A	0.071	0.016	7.28e-06	12834
genus..Ruminococcusgnavusgroup.id.14376	5	18662686	rs13163520	G	A	-0.127	0.023	5.61e-08	6326
genus..Ruminococcusgnavusgroup.id.14376	2	122096018	rs934940	A	C	-0.105	0.023	2.74e-06	6309
genus..Ruminococcusgnavusgroup.id.14376	3	66701616	rs9872758	T	C	0.085	0.018	1.66e-06	6398
genus..Ruminococcusgnavusgroup.id.14376	8	129224680	rs2909242	C	A	-0.091	0.018	7.41e-07	6401
genus..Ruminococcusgnavusgroup.id.14376	9	135838591	rs3124783	A	G	-0.116	0.025	2.67e-06	6401
genus..Ruminococcusgnavusgroup.id.14376	2	144700007	rs62167033	T	C	0.185	0.04	3.5e-06	5194
genus..Ruminococcusgnavusgroup.id.14376	2	36259341	rs12989336	G	A	-0.085	0.019	7.12e-06	6401
genus..Ruminococcusgnavusgroup.id.14376	1	115168097	rs12136548	C	T	0.09	0.02	3.1e-06	6401
genus..Ruminococcusgnavusgroup.id.14376	3	146290310	rs78399089	T	C	0.144	0.033	6.63e-06	5944
genus..Ruminococcusgnavusgroup.id.14376	10	6512581	rs11597105	A	G	0.115	0.025	6.95e-06	6328
genus..Ruminococcusgnavusgroup.id.14376	16	433078	rs11864644	T	C	-0.14	0.032	5.01e-06	6241
genus..Ruminococcusgnavusgroup.id.14376	4	190110710	rs4388134	C	T	-0.09	0.02	9.12e-06	6399
genus..Ruminococcustorquesgroup.id.14377	19	49218060	rs35866622	T	C	-0.061	0.011	2.21e-08	17240
genus..Ruminococcustorquesgroup.id.14377	12	56494998	rs773123	T	A	0.082	0.017	1.59e-06	17011
genus..Ruminococcustorquesgroup.id.14377	10	4639762	rs10904297	A	G	-0.168	0.039	2.69e-06	3143
genus..Ruminococcustorquesgroup.id.14377	17	14532347	rs8080469	G	A	0.049	0.011	3.5e-06	17798
genus..Ruminococcustorquesgroup.id.14377	8	76769843	rs77034621	T	G	-0.152	0.034	6.07e-06	8567
genus..Ruminococcustorquesgroup.id.14377	7	54781314	rs73130967	A	T	0.077	0.017	3.71e-06	17011
genus..Ruminococcustorquesgroup.id.14377	15	25326425	rs1972694	T	A	-0.061	0.014	8.93e-06	17353
genus..Ruminococcustorquesgroup.id.14377	14	26130404	rs12434631	A	G	0.075	0.015	2.77e-06	17353
genus..Ruminococcustorquesgroup.id.14377	5	55576026	rs158487	A	G	0.053	0.012	7.52e-06	17798
genus..Ruminococcustorquesgroup.id.14377	11	132663147	rs4073731	T	C	0.065	0.014	4.05e-06	17793
genus..Ruminococcustorquesgroup.id.14377	10	3901226	rs60603763	C	G	0.124	0.028	5.87e-06	11700
genus..Ruminococcustorquesgroup.id.14377	5	56952803	rs13154778	T	A	0.056	0.013	7.16e-06	17795
genus..Ruminococcustorquesgroup.id.14377	6	67262102	rs1475330	T	C	0.052	0.012	8.13e-06	17353
genus..Ruminococcustorquesgroup.id.14377	9	27225258	rs10967781	C	A	0.051	0.011	8.37e-06	17791
genus..Ruminococcustorquesgroup.id.14377	22	21358653	rs8141465	A	G	0.048	0.011	9.65e-06	17791
genus.Actinomyces.id.423	6	67207371	rs34583783	G	T	0.127	0.027	4.49e-06	7468
genus.Actinomyces.id.423	15	99492313	rs2715439	C	T	0.075	0.016	6.27e-06	7468
genus.Actinomyces.id.423	10	4782841	rs4146653	G	A	0.099	0.021	4.5e-06	7468
genus.Actinomyces.id.423	6	133007480	rs35011108	A	G	0.233	0.051	6.34e-06	3515
genus.Actinomyces.id.423	6	169224781	rs4073240	G	A	0.075	0.017	7.94e-06	7468
genus.Actinomyces.id.423	10	127532121	rs7915461	T	C	0.188	0.04	5.92e-06	5282
genus.Actinomyces.id.423	3	101352439	rs71315246	A	G	-0.097	0.022	9.83e-06	7468
genus.Actinomyces.id.423	10	121356829	rs10787984	G	C	0.094	0.021	9.62e-06	7468
genus.Adlercreutzia.id.812	4	171281359	rs7680684	C	T	-0.083	0.017	9.77e-07	8243
genus.Adlercreutzia.id.812	1	201061818	rs2147798	C	G	0.092	0.019	1.4e-06	8243
genus.Adlercreutzia.id.812	5	94059857	rs80078995	A	T	-0.113	0.023	1.57e-06	8243
genus.Adlercreutzia.id.812	18	75009770	rs2717140	C	T	-0.119	0.025	2.05e-06	8243
genus.Adlercreutzia.id.812	6	123909083	rs9490822	C	T	-0.073	0.016	2.54e-06	8243
genus.Adlercreutzia.id.812	5	31991834	rs12522517	A	T	-0.105	0.023	4.41e-06	8187
genus.Adlercreutzia.id.812	7	48844151	rs13231526	C	A	0.143	0.031	4.81e-06	8051
genus.Adlercreutzia.id.812	1	69444163	rs6664405	T	C	-0.095	0.021	5.23e-06	8051
genus.Adlercreutzia.id.812	10	135204950	rs1046175	C	G	0.113	0.026	6.36e-06	8051
genus.Adlercreutzia.id.812	17	48864179	rs9915817	T	C	0.075	0.017	8.22e-06	8243
genus.Adlercreutzia.id.812	3	105355971	rs55719207	G	A	-0.07	0.016	9.61e-06	8243
genus.Adlercreutzia.id.812	11	98386085	rs11604400	C	T	-0.103	0.023	9.74e-06	8107
genus.Akkermansia.id.4037	4	95027272	rs11729256	T	C	0.075	0.015	6.58e-07	11860
genus.Akkermansia.id.4037	11	130280667	rs4936098	A	G	0.065	0.014	1.1e-06	11857
genus.Akkermansia.id.4037	6	56341481	rs9349825	A	G	-0.07	0.015	2.6e-06	11857
genus.Akkermansia.id.4037	4	100544188	rs74542928	T	C	0.113	0.024	1.48e-06	11215
genus.Akkermansia.id.4037	10	11389614	rs3995795	C	T	0.064	0.014	5.22e-06	11689
genus.Akkermansia.id.4037	16	81063149	rs2602429	C	T	0.075	0.016	2.72e-06	11689
genus.Akkermansia.id.4037	1	41074472	rs61779207	G	A	-0.076	0.017	6.32e-06	11590
genus.Akkermansia.id.4037	1	105422565	rs11184341	G	C	0.066	0.014	4.06e-06	11863
genus.Akkermansia.id.4037	10	5064327	rs4242783	G	A	0.069	0.015	3e-06	11689
genus.Akkermansia.id.4037	18	49473635	rs117107102	A	G	0.204	0.043	3.01e-06	4974
genus.Akkermansia.id.4037	15	97570657	rs12908520	G	A	0.062	0.013	2.26e-06	11862
genus.Akkermansia.id.4037	12	130309670	rs111862613	T	C	0.091	0.02	3.39e-06	11620
genus.Akkermansia.id.4037	20	31867840	rs941682	G	A	-0.063	0.014	9.17e-06	11808
genus.Alistipes.id.968	7	135778919	rs67281112	G	C	0.063	0.014	3.92e-06	17090
genus.Alistipes.id.968	1	19790706	rs67705352	T	G	-0.053	0.011	1.65e-06	17567
genus.Alistipes.id.968	7	62443498	rs11769002	G	A	-0.053	0.011	1.45e-06	17571
genus.Alistipes.id.968	11	17511427	rs7129639	C	A	-0.052	0.011	1.78e-06	17571
genus.Alistipes.id.968	9	14080129	rs1689282	A	C	-0.052	0.011	5.28e-06	17090
genus.Alistipes.id.968	5	177755179	rs11958296	A	G	-0.098	0.022	9.3e-06	16214
genus.Alistipes.id.968	21	40580258	rs8130320	A	G	-0.049	0.011	4.84e-06	17571
genus.Alistipes.id.968	11	130887552	rs2875322	T	C	-0.058	0.013	8.78e-06	17459
genus.Alistipes.id.968	10	127787142	rs2290844	C	T	0.081	0.019	9.1e-06	17571
genus.Alistipes.id.968	8	144428720	rs2450745	A	C	-0.081	0.018	7.12e-06	17571
genus.Alistipes.id.968	9	112120264	rs62576416	T	C	0.049	0.011	7.5e-06	17564
genus.Alistipes.id.968	13	38057357	rs1107244	G	A	0.076	0.017	3.59e-06	17571
genus.Alistipes.id.968	17	52776479	rs34417064	A	G	-0.048	0.011	7.01e-06	17570
genus.Alistipes.id.968	2	178000949	rs12990744	C	T	-0.078	0.017	8.21e-06	16694
genus.Alistipes.id.968	20	41191335	rs4810359	A	G	-0.065	0.015	7.5e-06	17380
genus.Allisonella.id.2174	9	79110160	rs602075	A	G	0.169	0.03	3.57e-08	3212
genus.Allisonella.id.2174	9	100150556	rs35778461	C	T	0.147	0.03	1.21e-06	3212
genus.Allisonella.id.2174	2	33607071	rs6742198	G	A	0.149	0.032	3.35e-06	3182
genus.Allisonella.id.2174	5	114286707	rs1901739	T	G	0.116	0.025	3.59e-06	3212
genus.Allisonella.id.2174	7	137968010	rs76904847	G	A	0.149	0.033	6.09e-06	3182
genus.Allisonella.id.2174	12	28018998	rs35110698	T	C	-0.146	0.032	5.72e-06	3212
genus.Allisonella.id.2174	10	122413451	rs7898615	T	G	0.168	0.037	8.87e-06	3212
genus.Allisonella.id.2174	11	88632972	rs594561	C	T	0.112	0.025	9.41e-06	3212
genus.Allisonella.id.2174	18	75370866	rs685403	G	C	-0.175	0.04	4.88e-06	3212
genus.Alloprevotella.id.961	8	69994816	rs12675596	G	T	0.146	0.029	9.64e-07	3008
genus.Alloprevotella.id.961	4	189076705	rs58212166	A	G	-0.162	0.036	7.94e-06	3005
genus.Alloprevotella.id.961	21	40993008	rs34619204	G	A	-0.156	0.034	8.84e-06	3003
genus.Alloprevotella.id.961	3	79794395	rs17380632	A	T	0.126	0.028	9.27e-06	3009
genus.Alloprevotella.id.961	3	152805600	rs4680035	A	G	-0.12	0.026	4.99e-06	3007
genus.Alloprevotella.id.961	1	234126516	rs4364940	A	G	0.126	0.028	8.58e-06	3008
genus.Alloprevotella.id.961	21	36053643	rs2154444	T	G	0.138	0.031	8.37e-06	3009
genus.Anaerofilum.id.2053	12	117811409	rs816292	T	C	-0.113	0.022	2.64e-07	5017
genus.Anaerofilum.id.2053	2	191139151	rs79598899	C	T	0.183	0.036	3.75e-07	4709
genus.Anaerofilum.id.2053	1	247145690	rs4506496	G	A	0.103	0.021	1.49e-06	4935
genus.Anaerofilum.id.2053	3	129686434	rs712981	A	C	0.101	0.02	6.83e-07	5051
genus.Anaerofilum.id.2053	10	125294406	rs17105491	G	C	-0.193	0.041	1.57e-06	4856
genus.Anaerofilum.id.2053	11	1051715	rs10794359	T	C	-0.095	0.02	2.23e-06	4994
genus.Anaerofilum.id.2053	14	30991358	rs17096874	C	T	-0.126	0.027	2.86e-06	5051
genus.Anaerofilum.id.2053	17	6450532	rs356049	G	A	0.133	0.029	6.56e-06	4994
genus.Anaerofilum.id.2053	2	3838940	rs1563175	A	C	0.092	0.02	5.54e-06	5051
genus.Anaerofilum.id.2053	2	76698142	rs17012738	T	G	0.09	0.02	7.24e-06	5051
genus.Anaerofilum.id.2053	9	104339812	rs9299345	T	C	-0.136	0.03	8.04e-06	5051
genus.Anaerofilum.id.2053	12	67167461	rs4244069	G	A	-0.147	0.033	9.81e-06	5030
genus.Anaerostipes.id.1991	16	77574020	rs7193624	C	T	0.075	0.015	5.35e-07	16926
genus.Anaerostipes.id.1991	10	117383184	rs2804244	A	G	-0.053	0.011	2.04e-06	16926
genus.Anaerostipes.id.1991	21	25873624	rs62215703	G	A	0.064	0.014	1.98e-06	15550
genus.Anaerostipes.id.1991	2	228018671	rs2396460	T	C	-0.051	0.011	2.91e-06	16912
genus.Anaerostipes.id.1991	9	13525082	rs3900776	G	A	-0.11	0.024	2.75e-06	14694
genus.Anaerostipes.id.1991	3	171100102	rs2014785	T	C	0.052	0.011	4.68e-06	16445
genus.Anaerostipes.id.1991	2	142774333	rs62157625	T	C	0.089	0.019	1.45e-06	15215
genus.Anaerostipes.id.1991	2	39351569	rs6726833	C	A	-0.088	0.019	3.32e-06	16924
genus.Anaerostipes.id.1991	9	1582701	rs6474958	A	G	-0.05	0.011	6.74e-06	16918
genus.Anaerostipes.id.1991	4	169690814	rs6854026	T	C	-0.051	0.011	3.2e-06	16921
genus.Anaerostipes.id.1991	19	1497547	rs78735375	A	C	-0.137	0.031	5.33e-06	10360
genus.Anaerostipes.id.1991	8	128397494	rs7823228	G	C	-0.062	0.014	5.84e-06	16445
genus.Anaerostipes.id.1991	1	67595108	rs13376554	A	T	0.197	0.046	7.72e-06	3101
genus.Anaerostipes.id.1991	17	2850737	rs60983350	G	A	-0.054	0.012	4.42e-06	16344
genus.Anaerostipes.id.1991	11	105615253	rs10502061	A	G	0.084	0.019	7.94e-06	16825
genus.Anaerotruncus.id.2054	13	38058413	rs6563550	T	C	0.088	0.018	2.35e-07	16566
genus.Anaerotruncus.id.2054	14	30607199	rs8005030	C	T	0.055	0.012	2.28e-06	16548
genus.Anaerotruncus.id.2054	2	12200752	rs4669806	G	T	0.058	0.012	2.42e-06	16566
genus.Anaerotruncus.id.2054	14	30418008	rs10150232	A	G	0.057	0.012	6.68e-06	16117
genus.Anaerotruncus.id.2054	9	78630894	rs1272208	G	T	-0.061	0.013	4.28e-06	16117
genus.Anaerotruncus.id.2054	8	74713100	rs12056802	C	G	0.077	0.018	6.13e-06	16010
genus.Anaerotruncus.id.2054	11	89040226	rs11018566	A	G	-0.156	0.037	6.14e-06	6278
genus.Anaerotruncus.id.2054	4	172808992	rs7675045	A	T	-0.05	0.011	6.92e-06	16566
genus.Anaerotruncus.id.2054	3	150855371	rs1431492	C	T	-0.065	0.015	7.36e-06	16560
genus.Anaerotruncus.id.2054	6	165015261	rs9347879	T	C	0.051	0.011	4.22e-06	16566
genus.Anaerotruncus.id.2054	2	211663702	rs17734739	T	C	0.066	0.015	7.43e-06	15927
genus.Anaerotruncus.id.2054	15	33459867	rs6494922	A	G	0.09	0.02	6.62e-06	16067
genus.Anaerotruncus.id.2054	12	76523655	rs34449434	A	C	-0.05	0.011	9.85e-06	16117
genus.Anaerotruncus.id.2054	14	77502546	rs7155595	C	A	0.054	0.012	7.55e-06	16553
genus.Anaerotruncus.id.2054	4	88163243	rs115414803	A	C	-0.144	0.032	6.83e-06	9273
genus.Anaerotruncus.id.2054	11	54908652	rs2704155	T	A	-0.106	0.023	5.42e-06	12419
genus.Bacteroides.id.918	3	10593224	rs6795673	C	T	0.054	0.011	3.38e-07	18301
genus.Bacteroides.id.918	6	29143451	rs28757219	T	A	0.082	0.017	1.29e-06	14833
genus.Bacteroides.id.918	13	24910476	rs9507307	C	T	0.06	0.013	2.13e-06	18184
genus.Bacteroides.id.918	20	58605432	rs66474973	G	T	0.081	0.016	6.81e-07	17405
genus.Bacteroides.id.918	1	10644351	rs11585893	A	G	-0.074	0.015	1.8e-06	17821
genus.Bacteroides.id.918	9	112855426	rs495004	C	G	-0.061	0.013	3.42e-06	17707
genus.Bacteroides.id.918	19	24342250	rs17619981	T	G	0.088	0.019	2.69e-06	15801
genus.Bacteroides.id.918	14	22045949	rs2023437	T	C	-0.078	0.017	5.02e-06	17484
genus.Bacteroides.id.918	3	77215327	rs66710942	C	T	0.049	0.011	5.86e-06	17821
genus.Bacteroides.id.918	6	41519430	rs13207588	A	G	-0.059	0.013	7.49e-06	17707
genus.Bacteroides.id.918	3	62019400	rs2366421	T	A	-0.053	0.012	7.65e-06	18299
genus.Bacteroides.id.918	1	102960989	rs1340391	T	C	-0.059	0.013	6.73e-06	18302
genus.Barnesiella.id.944	4	5730954	rs2276875	A	G	-0.07	0.014	4.65e-07	13893
genus.Barnesiella.id.944	6	110831148	rs2428166	G	A	-0.166	0.034	8.51e-07	8091
genus.Barnesiella.id.944	12	54872438	rs60316894	C	T	-0.121	0.025	1.19e-06	12717
genus.Barnesiella.id.944	3	181589155	rs35177866	A	G	0.092	0.019	2.95e-06	13394
genus.Barnesiella.id.944	7	122021518	rs13242616	T	C	-0.058	0.012	2.29e-06	13945
genus.Barnesiella.id.944	4	114546595	rs79795328	A	G	-0.082	0.018	4.23e-06	13657
genus.Barnesiella.id.944	7	10076378	rs2057922	G	C	0.092	0.019	3.83e-06	14208
genus.Barnesiella.id.944	6	23435415	rs199035	G	A	0.056	0.012	3e-06	13945
genus.Barnesiella.id.944	3	44327429	rs62251337	A	G	-0.069	0.015	4.24e-06	13945
genus.Barnesiella.id.944	5	54107036	rs77455852	T	G	-0.089	0.02	3.16e-06	13394
genus.Barnesiella.id.944	6	148601905	rs11155559	T	C	0.096	0.021	8.92e-06	13383
genus.Barnesiella.id.944	15	87145913	rs12909713	C	T	-0.055	0.012	4.95e-06	14205
genus.Barnesiella.id.944	2	180020849	rs113258194	A	G	0.099	0.021	7.31e-06	13945
genus.Barnesiella.id.944	1	206216607	rs28479800	A	T	-0.092	0.021	7.93e-06	12399
genus.Barnesiella.id.944	8	105458416	rs76181748	C	T	-0.078	0.017	6.78e-06	14201
genus.Barnesiella.id.944	4	102616869	rs72684847	T	C	-0.114	0.025	6.76e-06	12984
genus.Barnesiella.id.944	8	25834694	rs28418786	C	G	-0.079	0.017	6.48e-06	13698
genus.Bifidobacterium.id.436	2	136616754	rs182549	C	T	0.12	0.013	1.28e-20	14778
genus.Bifidobacterium.id.436	13	112859829	rs7322849	T	C	0.112	0.02	1.08e-08	14778
genus.Bifidobacterium.id.436	2	137602926	rs1961273	C	T	0.067	0.013	3.51e-07	14778
genus.Bifidobacterium.id.436	2	136854537	rs6430601	T	G	0.08	0.017	1.09e-06	14776
genus.Bifidobacterium.id.436	12	20378911	rs10841473	G	C	-0.062	0.013	1.65e-06	14777
genus.Bifidobacterium.id.436	2	136822223	rs1879087	C	T	0.105	0.024	1.45e-06	9066
genus.Bifidobacterium.id.436	5	537890	rs56108664	T	C	0.073	0.016	2.44e-06	13916
genus.Bifidobacterium.id.436	7	48090746	rs2686790	T	C	0.071	0.016	7.5e-06	14778
genus.Bifidobacterium.id.436	2	49906864	rs4567981	T	A	0.056	0.012	1.93e-06	14666
genus.Bifidobacterium.id.436	10	126089703	rs2491158	G	A	0.071	0.016	8.05e-06	14021
genus.Bifidobacterium.id.436	5	169748189	rs76671854	C	G	-0.085	0.018	3.96e-06	13806
genus.Bifidobacterium.id.436	21	31861790	rs75344046	C	T	0.232	0.051	4.86e-06	3856
genus.Bifidobacterium.id.436	17	72897722	rs540489	T	G	-0.064	0.014	5.19e-06	14561
genus.Bifidobacterium.id.436	6	14617591	rs857444	C	T	0.056	0.012	3.57e-06	14777
genus.Bifidobacterium.id.436	2	192878532	rs13020688	G	A	0.056	0.012	4.07e-06	14666
genus.Bifidobacterium.id.436	1	207003374	rs12022129	G	A	0.062	0.014	8e-06	14776
genus.Bifidobacterium.id.436	2	189805784	rs62181700	G	A	-0.062	0.013	2.17e-06	14774
genus.Bifidobacterium.id.436	4	1517826	rs55888705	A	G	0.055	0.012	6.67e-06	14777
genus.Bifidobacterium.id.436	22	18354272	rs5746486	T	C	-0.054	0.012	9e-06	14778
genus.Bifidobacterium.id.436	5	142793467	rs73797465	T	G	-0.095	0.021	4.38e-06	14666
genus.Bifidobacterium.id.436	2	137074850	rs12465599	A	G	0.054	0.012	6.27e-06	14778
genus.Bifidobacterium.id.436	2	135344994	rs842356	G	A	0.073	0.016	8.51e-06	14666
genus.Bilophila.id.3170	6	20505628	rs116261629	G	C	0.128	0.026	8.62e-07	11276
genus.Bilophila.id.3170	9	4940871	rs1571225	C	T	0.083	0.017	1.12e-06	12854
genus.Bilophila.id.3170	20	61980991	rs3827020	C	T	0.077	0.016	1.79e-06	12628
genus.Bilophila.id.3170	1	103299921	rs1241171	G	A	-0.069	0.015	4.24e-06	12856
genus.Bilophila.id.3170	7	138583840	rs7802841	C	A	0.067	0.014	1.77e-06	12856
genus.Bilophila.id.3170	14	67640571	rs8013541	A	T	-0.057	0.013	5.48e-06	12856
genus.Bilophila.id.3170	3	194419531	rs6793291	C	A	0.113	0.024	3.11e-06	11051
genus.Bilophila.id.3170	7	123174986	rs1917709	A	T	0.119	0.027	7.37e-06	10886
genus.Bilophila.id.3170	15	50011554	rs542415	T	C	-0.061	0.013	4.71e-06	12777
genus.Bilophila.id.3170	8	109990939	rs72676854	T	C	0.123	0.027	5.62e-06	11616
genus.Bilophila.id.3170	18	3765773	rs4798126	G	A	0.073	0.017	7.15e-06	12777
genus.Bilophila.id.3170	12	100786847	rs1969927	G	A	0.056	0.013	9.07e-06	12777
genus.Bilophila.id.3170	8	90878338	rs60178956	G	A	-0.062	0.014	8.06e-06	12777
genus.Bilophila.id.3170	7	47211732	rs2728491	G	T	-0.063	0.014	6.33e-06	12856
genus.Bilophila.id.3170	7	9510367	rs2713349	A	T	0.062	0.014	8.63e-06	12853
genus.Bilophila.id.3170	17	9121579	rs9899990	A	G	-0.103	0.023	9.07e-06	12088
genus.Bilophila.id.3170	13	102402685	rs11069458	T	C	-0.068	0.016	7.72e-06	12856
genus.Blautia.id.1992	16	77238810	rs11149971	C	T	0.118	0.023	1.04e-06	16255
genus.Blautia.id.1992	17	16895873	rs12453000	C	T	0.063	0.013	1.26e-06	17815
genus.Blautia.id.1992	1	175757311	rs115043014	G	A	-0.207	0.044	5.19e-06	4902
genus.Blautia.id.1992	7	124210039	rs67794373	C	T	0.06	0.012	1e-06	18158
genus.Blautia.id.1992	7	68396262	rs117001700	T	C	0.196	0.044	8.84e-06	4965
genus.Blautia.id.1992	19	1043103	rs72973581	A	G	0.125	0.027	1.74e-06	12764
genus.Blautia.id.1992	19	13420917	rs4926264	T	C	0.083	0.018	5.1e-06	18276
genus.Blautia.id.1992	9	1866537	rs7860714	A	G	-0.05	0.011	4.09e-06	18162
genus.Blautia.id.1992	11	87805911	rs682885	A	G	-0.049	0.011	4.49e-06	18274
genus.Blautia.id.1992	1	219117743	rs2788271	T	G	-0.058	0.013	7.16e-06	18276
genus.Blautia.id.1992	14	78062644	rs113271346	C	T	0.078	0.017	6.85e-06	17465
genus.Blautia.id.1992	6	74605806	rs3005511	A	G	0.05	0.011	6.19e-06	18276
genus.Blautia.id.1992	6	9298640	rs16892041	T	C	-0.062	0.014	8.82e-06	18276
genus.Butyricicoccus.id.2055	2	153453410	rs56221232	T	C	0.083	0.017	7.62e-07	17133
genus.Butyricicoccus.id.2055	4	7460153	rs2017189	G	T	-0.051	0.011	3.87e-06	17133
genus.Butyricicoccus.id.2055	13	100213990	rs7322368	T	C	0.082	0.018	5.52e-06	17134
genus.Butyricicoccus.id.2055	18	22899113	rs75238760	T	A	0.062	0.014	6.8e-06	17022
genus.Butyricicoccus.id.2055	13	27018240	rs12585793	T	C	-0.262	0.056	5.79e-06	3135
genus.Butyricicoccus.id.2055	7	157688150	rs62478070	T	G	0.224	0.049	5.94e-06	4007
genus.Butyricicoccus.id.2055	10	126908208	rs4962426	G	T	0.061	0.014	7.38e-06	16889
genus.Butyricicoccus.id.2055	2	191304149	rs10084203	A	G	0.055	0.012	8.59e-06	17135
genus.Butyricicoccus.id.2055	1	67379595	rs12034718	A	G	0.07	0.016	9.58e-06	16237
genus.Butyricimonas.id.945	21	16550389	rs113054641	G	A	-0.145	0.027	1.74e-07	9949
genus.Butyricimonas.id.945	5	159867647	rs62390301	T	C	-0.087	0.017	7.42e-07	10634
genus.Butyricimonas.id.945	10	72711156	rs7083431	A	C	0.07	0.014	8.85e-07	10737
genus.Butyricimonas.id.945	5	62119947	rs2642760	G	C	0.071	0.015	8.58e-07	10634
genus.Butyricimonas.id.945	3	127468661	rs782080	T	A	0.065	0.014	2.23e-06	10733
genus.Butyricimonas.id.945	16	22172866	rs1862649	G	A	0.113	0.025	4.76e-06	10123
genus.Butyricimonas.id.945	12	129438771	rs12304031	G	A	-0.086	0.02	6.7e-06	10658
genus.Butyricimonas.id.945	19	51465096	rs1701950	G	C	-0.105	0.024	7.68e-06	9875
genus.Butyricimonas.id.945	2	83093264	rs71428626	G	T	-0.133	0.029	4.8e-06	9776
genus.Butyricimonas.id.945	3	78740009	rs78453362	A	G	-0.149	0.033	4.06e-06	8207
genus.Butyricimonas.id.945	5	997217	rs326049	C	G	0.076	0.017	8.19e-06	10557
genus.Butyricimonas.id.945	19	49162501	rs62130338	G	A	-0.073	0.016	3.9e-06	10557
genus.Butyricimonas.id.945	8	4834406	rs9657374	C	T	0.068	0.015	4.5e-06	10737
genus.Butyricimonas.id.945	18	34091618	rs12458763	A	C	0.122	0.027	6.37e-06	10383
genus.Butyricimonas.id.945	15	80528373	rs2114713	G	T	0.063	0.014	6.88e-06	10734
genus.Butyricimonas.id.945	1	45082825	rs270727	G	C	-0.069	0.015	5.38e-06	10634
genus.Butyricimonas.id.945	10	72443070	rs72814525	A	G	0.066	0.015	8.25e-06	10736
genus.Butyricimonas.id.945	11	56664962	rs11228830	A	G	0.135	0.03	6.55e-06	8974
genus.Butyrivibrio.id.1993	14	76065563	rs72723662	C	T	0.224	0.045	7.86e-07	3073
genus.Butyrivibrio.id.1993	1	235580646	rs7412979	C	G	0.187	0.039	1.71e-06	3480
genus.Butyrivibrio.id.1993	6	111780705	rs7752361	A	G	-0.119	0.024	7.69e-07	3481
genus.Butyrivibrio.id.1993	13	27292666	rs4537857	T	C	-0.125	0.026	1.8e-06	3482
genus.Butyrivibrio.id.1993	7	150596929	rs11761679	T	C	0.155	0.032	2.2e-06	3482
genus.Butyrivibrio.id.1993	17	20575697	rs16941336	C	T	0.127	0.027	1.53e-06	3482
genus.Butyrivibrio.id.1993	18	10267733	rs77356209	T	C	0.217	0.048	6.66e-06	3379
genus.Butyrivibrio.id.1993	14	34150977	rs74622183	A	G	-0.201	0.043	2.46e-06	3478
genus.Butyrivibrio.id.1993	6	21960091	rs7763512	G	A	0.12	0.025	3.11e-06	3259
genus.Butyrivibrio.id.1993	10	22587900	rs142855850	A	G	0.205	0.046	6.86e-06	3234
genus.Butyrivibrio.id.1993	6	53939724	rs9349693	A	G	0.118	0.026	5.55e-06	3482
genus.Butyrivibrio.id.1993	20	811507	rs486484	A	G	-0.108	0.024	6.61e-06	3456
genus.Butyrivibrio.id.1993	5	128976021	rs17163238	G	A	0.141	0.031	5.51e-06	3482
genus.Butyrivibrio.id.1993	3	54288503	rs4928024	A	G	-0.175	0.039	8.19e-06	3481
genus.Butyrivibrio.id.1993	6	148403405	rs1007475	G	T	0.118	0.026	7.92e-06	3482
genus.Butyrivibrio.id.1993	9	119693164	rs16934069	T	C	-0.134	0.03	8.86e-06	3482
genus.CandidatusSoleaferrea.id.11350	1	224688107	rs4294381	T	C	0.112	0.023	1.37e-06	6145
genus.CandidatusSoleaferrea.id.11350	8	138638199	rs10090365	A	G	-0.083	0.018	4.17e-06	6145
genus.CandidatusSoleaferrea.id.11350	3	137945192	rs4678258	T	C	0.099	0.022	5.53e-06	6101
genus.CandidatusSoleaferrea.id.11350	8	123882833	rs10108780	A	G	-0.093	0.02	3.64e-06	5999
genus.CandidatusSoleaferrea.id.11350	10	82879688	rs386526	C	G	0.082	0.018	8.33e-06	6144
genus.CandidatusSoleaferrea.id.11350	7	352368	rs36155147	C	T	0.105	0.024	5.41e-06	5958
genus.CandidatusSoleaferrea.id.11350	5	172758774	rs6881988	G	C	-0.082	0.018	9.23e-06	6140
genus.CandidatusSoleaferrea.id.11350	6	109376647	rs11153159	G	C	-0.128	0.029	4.42e-06	6101
genus.CandidatusSoleaferrea.id.11350	9	10611282	rs10809135	T	C	0.083	0.018	5.47e-06	5999
genus.CandidatusSoleaferrea.id.11350	2	19885907	rs9973954	A	G	0.089	0.02	5.95e-06	6145
genus.CandidatusSoleaferrea.id.11350	12	115352769	rs6489992	A	G	-0.084	0.019	7.89e-06	6142
genus.CandidatusSoleaferrea.id.11350	15	62394540	rs6494306	A	G	-0.097	0.021	5.8e-06	6145
genus.CandidatusSoleaferrea.id.11350	4	52935445	rs12500231	A	T	0.081	0.018	7.68e-06	6145
genus.CandidatusSoleaferrea.id.11350	14	76403542	rs7400877	T	C	-0.095	0.021	9.29e-06	6145
genus.CandidatusSoleaferrea.id.11350	3	190349049	rs2193878	T	A	0.228	0.051	9.46e-06	3088
genus.CandidatusSoleaferrea.id.11350	19	47991441	rs830149	C	G	0.185	0.04	9.58e-06	5065
genus.Catenibacterium.id.2153	1	240118443	rs12404911	C	T	0.141	0.03	2.8e-06	3239
genus.Catenibacterium.id.2153	4	122282768	rs77285108	G	A	-0.162	0.035	3.63e-06	3210
genus.Catenibacterium.id.2153	7	57364320	rs73128290	A	G	0.13	0.028	4.29e-06	3239
genus.Catenibacterium.id.2153	6	159485742	rs212393	G	A	-0.135	0.029	3.62e-06	3239
genus.Catenibacterium.id.2153	6	105089665	rs7742829	C	T	0.114	0.025	5.61e-06	3239
genus.ChristensenellaceaeR.7group.id.11283	19	34076956	rs999354	T	A	0.058	0.012	7.01e-07	16324
genus.ChristensenellaceaeR.7group.id.11283	10	126448374	rs78521377	C	T	0.125	0.027	5.61e-06	12605
genus.ChristensenellaceaeR.7group.id.11283	7	118096925	rs62467127	C	T	0.114	0.025	3.25e-06	12719
genus.ChristensenellaceaeR.7group.id.11283	18	67555560	rs17081797	A	G	-0.09	0.02	3.34e-06	16324
genus.ChristensenellaceaeR.7group.id.11283	19	49279227	rs62132810	A	G	-0.083	0.018	5.67e-06	15066
genus.ChristensenellaceaeR.7group.id.11283	19	35883736	rs60954665	T	G	0.05	0.011	7.13e-06	16324
genus.ChristensenellaceaeR.7group.id.11283	4	156131004	rs10461257	A	G	-0.055	0.012	6.51e-06	15987
genus.ChristensenellaceaeR.7group.id.11283	5	29352420	rs79150079	C	A	0.122	0.027	9.42e-06	11994
genus.ChristensenellaceaeR.7group.id.11283	2	230943099	rs62190261	A	C	0.096	0.021	8.74e-06	15274
genus.ChristensenellaceaeR.7group.id.11283	9	83043376	rs892686	A	G	0.051	0.011	3.97e-06	16325
genus.ChristensenellaceaeR.7group.id.11283	18	1779609	rs73952017	C	T	-0.086	0.019	8.46e-06	15274
genus.Clostridiumsensustricto1.id.1873	6	165722832	rs550843	T	C	-0.078	0.017	2.05e-06	14102
genus.Clostridiumsensustricto1.id.1873	10	43270264	rs2795528	G	A	-0.184	0.039	2.72e-06	6366
genus.Clostridiumsensustricto1.id.1873	1	3041519	rs2817172	C	T	0.058	0.012	2.77e-06	13658
genus.Clostridiumsensustricto1.id.1873	5	84997131	rs115807074	A	G	-0.227	0.049	4.32e-06	4229
genus.Clostridiumsensustricto1.id.1873	12	43485015	rs116847295	C	T	0.11	0.025	4.58e-06	12910
genus.Clostridiumsensustricto1.id.1873	9	136710881	rs12341505	G	A	0.081	0.018	4.82e-06	14118
genus.Clostridiumsensustricto1.id.1873	1	83252771	rs11586026	A	T	0.111	0.025	8.85e-06	13095
genus.Clostridiumsensustricto1.id.1873	1	155676492	rs11264403	G	A	-0.139	0.033	7.76e-06	7285
genus.Clostridiumsensustricto1.id.1873	3	111482845	rs12490337	C	G	-0.062	0.014	7.49e-06	14121
genus.Collinsella.id.815	13	68610061	rs9541268	C	A	0.096	0.02	8.79e-07	12914
genus.Collinsella.id.815	17	47529492	rs2671662	C	G	-0.057	0.012	2.22e-06	14334
genus.Collinsella.id.815	2	195739311	rs73052258	G	A	0.093	0.02	1.72e-06	14334
genus.Collinsella.id.815	21	29355467	rs2103510	G	A	0.079	0.017	2.42e-06	14334
genus.Collinsella.id.815	4	149818294	rs75672793	A	G	-0.109	0.024	6.14e-06	12601
genus.Collinsella.id.815	11	107123199	rs10890671	T	C	-0.054	0.012	6.52e-06	14334
genus.Collinsella.id.815	16	77283458	rs12921100	A	T	0.056	0.013	8.23e-06	14334
genus.Collinsella.id.815	15	50026113	rs59414781	C	G	0.067	0.015	9.15e-06	14334
genus.Collinsella.id.815	19	31879555	rs62102630	A	G	-0.07	0.015	8.31e-06	14334
genus.Collinsella.id.815	7	24465024	rs62448871	C	A	-0.054	0.012	6.78e-06	14334
genus.Collinsella.id.815	19	31760841	rs1496626	T	C	-0.072	0.016	6.78e-06	14334
genus.Collinsella.id.815	19	56526640	rs149807560	C	A	-0.104	0.024	7.1e-06	13473
genus.Collinsella.id.815	10	8589813	rs11597285	G	T	-0.054	0.012	9.38e-06	14334
genus.Coprobacter.id.949	1	88233128	rs305411	A	G	0.129	0.026	1.01e-06	6777
genus.Coprobacter.id.949	3	46483717	rs3828477	G	T	-0.091	0.02	2.89e-06	6798
genus.Coprobacter.id.949	4	34852443	rs55672356	T	A	-0.193	0.041	2.74e-06	4903
genus.Coprobacter.id.949	11	103549974	rs143662916	C	T	0.253	0.054	3.07e-06	3083
genus.Coprobacter.id.949	6	97234939	rs213863	C	T	-0.089	0.019	2.35e-06	6798
genus.Coprobacter.id.949	6	4714797	rs72821405	T	C	-0.147	0.032	4.76e-06	6177
genus.Coprobacter.id.949	12	98289796	rs11532348	C	T	-0.104	0.023	5.71e-06	6364
genus.Coprobacter.id.949	2	137223458	rs12996055	A	C	0.092	0.021	8.08e-06	6570
genus.Coprobacter.id.949	9	137784868	rs12684609	T	C	0.101	0.022	6.1e-06	6364
genus.Coprobacter.id.949	15	91166608	rs5011652	G	C	0.09	0.02	5.51e-06	6783
genus.Coprobacter.id.949	2	32242452	rs74919520	G	A	0.126	0.028	5.76e-06	6387
genus.Coprobacter.id.949	4	96389240	rs28402691	T	C	0.111	0.025	9.56e-06	6387
genus.Coprobacter.id.949	20	57574851	rs189356	G	A	0.078	0.017	6.26e-06	6763
genus.Coprobacter.id.949	4	3852385	rs76001613	C	G	0.216	0.049	9.13e-06	3385
genus.Coprococcus1.id.11301	20	4319420	rs4277593	G	A	-0.059	0.011	1.14e-07	16651
genus.Coprococcus1.id.11301	4	174468316	rs56405618	A	G	-0.09	0.019	1.57e-06	16379
genus.Coprococcus1.id.11301	1	95424321	rs74101919	T	C	-0.072	0.014	1.03e-06	16732
genus.Coprococcus1.id.11301	1	30400301	rs1010560	C	A	0.058	0.012	1.96e-06	16723
genus.Coprococcus1.id.11301	11	134622282	rs73031725	T	C	0.168	0.036	1.98e-06	7206
genus.Coprococcus1.id.11301	2	22079770	rs1519491	T	C	0.05	0.011	8.95e-06	16733
genus.Coprococcus1.id.11301	6	72529277	rs1576241	A	G	-0.051	0.011	3.33e-06	16729
genus.Coprococcus1.id.11301	3	165693143	rs73167075	T	C	0.057	0.013	8.57e-06	16733
genus.Coprococcus1.id.11301	11	124554061	rs12794898	G	T	0.09	0.02	4.92e-06	15186
genus.Coprococcus1.id.11301	10	15913820	rs946513	C	T	0.206	0.046	8.62e-06	4310
genus.Coprococcus1.id.11301	6	150288094	rs1762123	C	T	-0.089	0.02	8.01e-06	16724
genus.Coprococcus1.id.11301	7	132556835	rs7784490	C	G	-0.052	0.011	4.55e-06	16733
genus.Coprococcus1.id.11301	14	29898456	rs12886051	G	C	-0.052	0.012	8.01e-06	16633
genus.Coprococcus1.id.11301	19	2600717	rs2907920	A	G	0.056	0.013	7.65e-06	16040
genus.Coprococcus2.id.11302	20	49266770	rs59936925	A	T	0.117	0.023	9.38e-07	10931
genus.Coprococcus2.id.11302	1	112139008	rs6677933	C	T	-0.08	0.016	1.19e-06	11483
genus.Coprococcus2.id.11302	14	86833255	rs1958519	T	A	0.067	0.014	1.58e-06	11009
genus.Coprococcus2.id.11302	4	131125786	rs72680320	T	C	-0.065	0.014	2.27e-06	11009
genus.Coprococcus2.id.11302	9	25554068	rs2482516	C	T	0.075	0.016	4.72e-06	11483
genus.Coprococcus2.id.11302	10	129715759	rs35890118	A	G	-0.067	0.015	8.26e-06	11478
genus.Coprococcus2.id.11302	9	16806694	rs10121347	C	G	0.093	0.022	8.31e-06	11457
genus.Coprococcus2.id.11302	1	4210455	rs9426473	A	G	0.073	0.016	6.31e-06	11486
genus.Coprococcus2.id.11302	5	33114638	rs6894272	T	C	-0.113	0.025	9.53e-06	11001
genus.Coprococcus2.id.11302	3	180544880	rs12634070	T	C	0.074	0.016	9.95e-06	11457
genus.Coprococcus2.id.11302	1	223688236	rs61823518	A	C	-0.096	0.022	6.68e-06	10980
genus.Coprococcus2.id.11302	5	34794789	rs10070053	A	G	0.059	0.014	7.65e-06	11473
genus.Coprococcus3.id.11303	19	40032132	rs8100692	T	C	0.058	0.011	4.16e-07	15829
genus.Coprococcus3.id.11303	8	4128340	rs62481985	G	C	-0.058	0.012	4.18e-07	15472
genus.Coprococcus3.id.11303	22	21331556	rs178271	T	C	0.145	0.029	7.81e-07	10794
genus.Coprococcus3.id.11303	2	240727657	rs13394391	C	T	-0.071	0.015	2.2e-06	15834
genus.Coprococcus3.id.11303	17	26104511	rs11080344	C	T	0.052	0.011	4.79e-06	15835
genus.Coprococcus3.id.11303	1	149998497	rs7521171	G	A	-0.06	0.013	4.32e-06	15472
genus.Coprococcus3.id.11303	8	4234021	rs34731438	T	G	-0.063	0.014	7.71e-06	15829
genus.Coprococcus3.id.11303	17	76343961	rs11077359	T	C	-0.065	0.015	9.64e-06	15378
genus.Coprococcus3.id.11303	8	8540070	rs6994742	C	T	0.055	0.012	7.84e-06	15834
genus.Coprococcus3.id.11303	7	76357726	rs13247359	G	A	0.051	0.011	7.33e-06	15833
genus.Coprococcus3.id.11303	14	99141751	rs4575475	G	A	0.062	0.014	7.04e-06	15154
genus.Coprococcus3.id.11303	9	13799809	rs10810043	A	G	0.052	0.012	9.27e-06	15833
genus.DefluviitaleaceaeUCG011.id.11287	3	72207794	rs4677103	A	G	0.098	0.02	9.6e-07	7983
genus.DefluviitaleaceaeUCG011.id.11287	4	147414743	rs72731813	C	T	-0.147	0.029	4.33e-07	7767
genus.DefluviitaleaceaeUCG011.id.11287	9	8786663	rs112893842	T	C	0.114	0.023	1.45e-06	8183
genus.DefluviitaleaceaeUCG011.id.11287	1	85205632	rs9725395	A	G	-0.138	0.03	3.52e-06	8011
genus.DefluviitaleaceaeUCG011.id.11287	21	41811003	rs55658617	T	C	0.174	0.036	2.15e-06	6663
genus.DefluviitaleaceaeUCG011.id.11287	22	24804081	rs9608282	T	G	0.143	0.03	2.52e-06	7716
genus.DefluviitaleaceaeUCG011.id.11287	7	79734541	rs28696126	A	T	-0.107	0.024	6.63e-06	7811
genus.DefluviitaleaceaeUCG011.id.11287	1	118723685	rs1582238	T	C	0.081	0.017	1.57e-06	7983
genus.DefluviitaleaceaeUCG011.id.11287	1	118782748	rs12122999	G	T	-0.083	0.018	4.83e-06	7811
genus.DefluviitaleaceaeUCG011.id.11287	10	66407366	rs4344384	G	T	0.072	0.016	4.83e-06	8180
genus.DefluviitaleaceaeUCG011.id.11287	4	120741726	rs2892880	G	A	0.082	0.018	6.83e-06	8182
genus.Desulfovibrio.id.3173	14	97116904	rs11160353	T	A	-0.069	0.015	2.7e-06	9234
genus.Desulfovibrio.id.3173	8	105462047	rs2853179	C	T	0.081	0.017	2.42e-06	8949
genus.Desulfovibrio.id.3173	2	198089911	rs16863365	A	G	0.109	0.023	1.79e-06	8776
genus.Desulfovibrio.id.3173	1	68664315	rs12031543	T	C	-0.127	0.028	6.55e-06	8855
genus.Desulfovibrio.id.3173	3	67478973	rs13066142	G	A	0.119	0.025	3.79e-06	9241
genus.Desulfovibrio.id.3173	14	90986846	rs1294544	A	C	0.069	0.015	7.78e-06	9241
genus.Desulfovibrio.id.3173	13	64264446	rs2590913	G	A	0.154	0.034	6.65e-06	7225
genus.Desulfovibrio.id.3173	10	130170270	rs2032031	A	G	-0.065	0.015	9.14e-06	9241
genus.Desulfovibrio.id.3173	8	57972916	rs72647089	T	G	-0.107	0.024	8.3e-06	8985
genus.Desulfovibrio.id.3173	5	52653978	rs7729080	C	A	-0.07	0.016	9.96e-06	9241
genus.Desulfovibrio.id.3173	18	13447995	rs4797774	G	A	0.213	0.047	5.64e-06	3476
genus.Desulfovibrio.id.3173	5	139410687	rs6580353	T	C	0.077	0.017	4.94e-06	9241
genus.Dialister.id.2183	8	138295725	rs11166701	G	A	-0.066	0.013	5.51e-07	11720
genus.Dialister.id.2183	11	10967286	rs517089	T	A	0.076	0.017	5.14e-06	11988
genus.Dialister.id.2183	10	23199653	rs4747450	C	A	0.067	0.015	5.84e-06	11987
genus.Dialister.id.2183	16	9336862	rs2314294	T	C	0.087	0.019	8.08e-06	11339
genus.Dialister.id.2183	11	92267129	rs4753063	G	A	-0.06	0.013	4.86e-06	11989
genus.Dialister.id.2183	7	150890034	rs2435610	A	C	0.065	0.014	5.93e-06	11984
genus.Dialister.id.2183	4	23294359	rs10938938	G	A	-0.077	0.017	7.37e-06	11401
genus.Dialister.id.2183	14	102458052	rs10138457	T	C	-0.113	0.026	7.88e-06	10968
genus.Dialister.id.2183	15	32955095	rs11071887	T	C	0.066	0.015	5.91e-06	11989
genus.Dialister.id.2183	3	45809449	rs764177	C	A	-0.06	0.014	9.61e-06	11988
genus.Dialister.id.2183	9	25447080	rs76680460	G	A	-0.161	0.036	8.19e-06	7176
genus.Dialister.id.2183	1	172809633	rs75416973	A	G	0.073	0.016	9.46e-06	11402
genus.Dorea.id.1997	8	127905865	rs13279148	G	A	0.072	0.015	2.25e-06	17605
genus.Dorea.id.1997	8	15768657	rs62503162	A	G	-0.097	0.019	7.47e-07	16210
genus.Dorea.id.1997	8	13165357	rs78772518	A	C	0.138	0.028	3.38e-06	10858
genus.Dorea.id.1997	6	116078810	rs12216169	T	A	0.088	0.019	5.33e-06	16086
genus.Dorea.id.1997	6	25078050	rs73729431	C	T	-0.137	0.03	3.17e-06	9596
genus.Dorea.id.1997	17	70733523	rs4793307	C	T	0.057	0.012	4.01e-06	17600
genus.Dorea.id.1997	16	81803497	rs11150408	T	G	0.049	0.011	7.06e-06	17215
genus.Dorea.id.1997	3	6826520	rs345219	T	G	-0.05	0.011	8.8e-06	17215
genus.Dorea.id.1997	9	106815466	rs62583469	T	A	-0.063	0.014	5.78e-06	16819
genus.Dorea.id.1997	6	74605806	rs3005511	A	G	0.052	0.011	5.29e-06	17610
genus.Dorea.id.1997	4	60992340	rs1899291	C	T	0.07	0.015	4.57e-06	17609
genus.Dorea.id.1997	11	8729057	rs3752849	G	A	0.164	0.037	7.68e-06	5322
genus.Dorea.id.1997	7	154978183	rs12537781	T	C	-0.056	0.013	9.15e-06	17608
genus.Eggerthella.id.819	2	45453805	rs3851328	T	G	-0.108	0.024	4.18e-06	5147
genus.Eggerthella.id.819	7	38335954	rs2240838	A	G	0.098	0.02	7.36e-07	5147
genus.Eggerthella.id.819	21	29778032	rs2223081	G	A	0.103	0.022	3.89e-06	5147
genus.Eggerthella.id.819	1	9136139	rs112205261	T	C	-0.189	0.04	3.35e-06	5036
genus.Eggerthella.id.819	17	17098213	rs4985746	G	A	0.111	0.025	5.71e-06	4906
genus.Eggerthella.id.819	11	102461599	rs1784446	G	A	0.091	0.02	5.23e-06	5147
genus.Eggerthella.id.819	20	55647869	rs76663501	C	T	0.175	0.038	4.83e-06	4814
genus.Eggerthella.id.819	2	141337454	rs6430926	C	T	0.088	0.02	8.37e-06	5147
genus.Eggerthella.id.819	4	70483957	rs2877457	G	A	-0.093	0.021	9.03e-06	5083
genus.Eggerthella.id.819	3	20807454	rs13070736	A	C	-0.121	0.027	7.62e-06	5147
genus.Eggerthella.id.819	15	65691324	rs67490567	T	C	0.108	0.025	8.94e-06	5083
genus.Eisenbergiella.id.11304	8	50822676	rs3812426	G	A	0.106	0.022	2.72e-06	5583
genus.Eisenbergiella.id.11304	15	53375201	rs1508033	A	C	0.092	0.02	3.23e-06	5580
genus.Eisenbergiella.id.11304	11	124764527	rs12278566	T	A	-0.121	0.025	1.65e-06	5582
genus.Eisenbergiella.id.11304	15	36178565	rs2683098	C	T	0.107	0.023	2.24e-06	5582
genus.Eisenbergiella.id.11304	17	53367641	rs11079158	T	C	0.101	0.023	7.35e-06	5582
genus.Eisenbergiella.id.11304	8	55330814	rs13258851	A	G	0.137	0.03	7.75e-06	5583
genus.Eisenbergiella.id.11304	2	19973210	rs12710729	C	A	0.089	0.02	9.84e-06	5583
genus.Eisenbergiella.id.11304	10	109417101	rs12257723	A	C	-0.095	0.021	8.85e-06	5582
genus.Eisenbergiella.id.11304	21	21610254	rs4462860	G	A	0.094	0.02	4.16e-06	5460
genus.Eisenbergiella.id.11304	11	24001840	rs11027642	C	T	0.129	0.028	4.92e-06	5583
genus.Eisenbergiella.id.11304	4	189060431	rs11938607	T	C	0.098	0.022	8.22e-06	5583
genus.Eisenbergiella.id.11304	3	111419486	rs1553971	T	G	0.121	0.026	5.27e-06	5583
genus.Enterorhabdus.id.820	4	127336602	rs11098863	T	A	-0.097	0.016	3.06e-09	7524
genus.Enterorhabdus.id.820	10	20280612	rs7923280	A	T	0.086	0.017	5.24e-07	7524
genus.Enterorhabdus.id.820	2	19611953	rs114731706	T	G	0.182	0.038	2.17e-06	5956
genus.Enterorhabdus.id.820	11	62174193	rs3017103	A	G	0.098	0.021	2.94e-06	7524
genus.Enterorhabdus.id.820	12	69515102	rs73331712	T	C	0.262	0.055	4.85e-06	3109
genus.Enterorhabdus.id.820	2	236439879	rs77655283	G	A	0.133	0.03	5.88e-06	7494
genus.Enterorhabdus.id.820	6	37567189	rs9470637	A	T	-0.076	0.017	5.7e-06	7524
genus.Enterorhabdus.id.820	19	35863028	rs424715	T	C	0.082	0.017	4.41e-06	7524
genus.Enterorhabdus.id.820	8	113109756	rs10098492	T	C	0.132	0.029	6.41e-06	7361
genus.Enterorhabdus.id.820	7	89709883	rs2051957	C	T	0.084	0.019	8.9e-06	7524
genus.Erysipelatoclostridium.id.11381	17	10177708	rs7221249	A	G	0.084	0.014	4.31e-09	9781
genus.Erysipelatoclostridium.id.11381	1	42333631	rs710230	T	C	0.143	0.028	6.33e-07	9016
genus.Erysipelatoclostridium.id.11381	4	25446787	rs4697572	A	G	-0.081	0.016	7.59e-07	9779
genus.Erysipelatoclostridium.id.11381	11	121876913	rs58236560	G	T	-0.111	0.023	2.16e-06	9368
genus.Erysipelatoclostridium.id.11381	9	90586043	rs622418	A	G	-0.067	0.014	3.68e-06	9783
genus.Erysipelatoclostridium.id.11381	5	77815056	rs17804233	T	C	-0.066	0.014	4.59e-06	9783
genus.Erysipelatoclostridium.id.11381	2	34595533	rs1434153	G	A	-0.068	0.015	6.85e-06	9662
genus.Erysipelatoclostridium.id.11381	5	34892042	rs340991	A	G	-0.074	0.016	3.75e-06	9781
genus.Erysipelatoclostridium.id.11381	8	38780606	rs6474512	A	C	0.067	0.014	3.02e-06	9783
genus.Erysipelatoclostridium.id.11381	13	46372065	rs9590927	G	A	-0.065	0.014	6.39e-06	9782
genus.Erysipelatoclostridium.id.11381	1	167818597	rs61806970	C	T	0.143	0.032	9.09e-06	8644
genus.Erysipelatoclostridium.id.11381	17	10151737	rs62060367	T	C	-0.08	0.018	6.7e-06	9662
genus.Erysipelatoclostridium.id.11381	19	55857777	rs45480394	T	G	-0.069	0.015	7.66e-06	9604
genus.Erysipelatoclostridium.id.11381	11	36871523	rs2901723	C	A	0.064	0.014	8.79e-06	9662
genus.Erysipelatoclostridium.id.11381	17	71411325	rs34528142	C	G	-0.088	0.02	6.13e-06	9604
genus.Erysipelatoclostridium.id.11381	10	36394609	rs16936671	C	T	-0.097	0.022	6.04e-06	9488
genus.Erysipelatoclostridium.id.11381	6	24292185	rs3804326	A	G	0.141	0.034	9.85e-06	7028
genus.ErysipelotrichaceaeUCG003.id.11384	10	125628540	rs28568391	A	G	-0.058	0.012	6.42e-07	14544
genus.ErysipelotrichaceaeUCG003.id.11384	8	91660344	rs11994308	C	T	0.115	0.024	1.33e-06	13558
genus.ErysipelotrichaceaeUCG003.id.11384	15	86522244	rs76502207	T	C	0.145	0.029	6.41e-07	10740
genus.ErysipelotrichaceaeUCG003.id.11384	18	43072987	rs2302840	T	C	-0.087	0.018	1.29e-06	14897
genus.ErysipelotrichaceaeUCG003.id.11384	18	46614602	rs10164067	T	G	-0.103	0.021	1.13e-06	14427
genus.ErysipelotrichaceaeUCG003.id.11384	16	4076830	rs8053479	A	G	-0.084	0.019	5.83e-06	13813
genus.ErysipelotrichaceaeUCG003.id.11384	7	33684926	rs17798136	G	A	0.159	0.035	3.24e-06	7421
genus.ErysipelotrichaceaeUCG003.id.11384	19	57828980	rs11666127	A	G	-0.072	0.016	7.9e-06	13813
genus.ErysipelotrichaceaeUCG003.id.11384	6	24220160	rs62403464	T	C	-0.073	0.016	3.44e-06	14899
genus.ErysipelotrichaceaeUCG003.id.11384	4	113256737	rs59068084	T	G	0.056	0.012	3.12e-06	14544
genus.ErysipelotrichaceaeUCG003.id.11384	7	20554814	rs73074432	C	T	0.072	0.016	9.99e-06	14217
genus.ErysipelotrichaceaeUCG003.id.11384	6	18213637	rs214586	T	C	-0.106	0.024	8.5e-06	13505
genus.ErysipelotrichaceaeUCG003.id.11384	11	7765096	rs4758231	G	T	-0.055	0.012	6.55e-06	14890
genus.ErysipelotrichaceaeUCG003.id.11384	16	80167277	rs74988980	G	A	-0.133	0.035	8.64e-06	5944
genus.ErysipelotrichaceaeUCG003.id.11384	2	175403951	rs75949021	T	C	-0.17	0.037	3.58e-06	6721
genus.ErysipelotrichaceaeUCG003.id.11384	5	32345671	rs6875357	C	T	0.166	0.035	6.7e-06	7034
genus.ErysipelotrichaceaeUCG003.id.11384	14	47935928	rs79396538	C	G	0.085	0.019	8.63e-06	13750
genus.ErysipelotrichaceaeUCG003.id.11384	10	873148	rs12251396	A	G	-0.071	0.016	9.52e-06	14211
genus.Escherichia.Shigella.id.3504	7	31136897	rs2267739	G	C	0.116	0.024	1.42e-06	11853
genus.Escherichia.Shigella.id.3504	11	134774845	rs1154904	A	G	-0.061	0.013	3.04e-06	12002
genus.Escherichia.Shigella.id.3504	21	39324484	rs73208162	A	G	-0.119	0.025	2.19e-06	11073
genus.Escherichia.Shigella.id.3504	7	140678199	rs113513883	A	G	0.172	0.038	5.28e-06	6280
genus.Escherichia.Shigella.id.3504	17	14173290	rs7502686	G	C	-0.136	0.03	5.9e-06	9990
genus.Escherichia.Shigella.id.3504	2	236515155	rs57024273	T	C	0.063	0.014	9.7e-06	11853
genus.Escherichia.Shigella.id.3504	13	23253392	rs113127095	A	G	0.151	0.032	3.33e-06	8433
genus.Escherichia.Shigella.id.3504	10	69394914	rs117092367	A	T	0.117	0.026	9.65e-06	10304
genus.Escherichia.Shigella.id.3504	16	3750623	rs112767262	T	C	0.073	0.016	8.21e-06	11771
genus.Escherichia.Shigella.id.3504	3	3173016	rs11706043	T	A	0.076	0.016	5.87e-06	12001
genus.Escherichia.Shigella.id.3504	9	136179347	rs592299	T	C	-0.059	0.013	4.77e-06	11995
genus.Escherichia.Shigella.id.3504	7	128054100	rs4731451	G	A	-0.061	0.014	7.47e-06	12001
genus.Escherichia.Shigella.id.3504	16	77711641	rs35555519	C	G	0.102	0.022	4.92e-06	12002
genus.Escherichia.Shigella.id.3504	5	79863544	rs118526	C	A	-0.059	0.014	8e-06	11853
genus.Escherichia.Shigella.id.3504	1	48961903	rs2798105	A	G	-0.101	0.022	8.25e-06	11296
genus.Faecalibacterium.id.2057	12	83502773	rs12320842	C	G	0.095	0.016	7.57e-09	17638
genus.Faecalibacterium.id.2057	6	131587157	rs6910935	A	G	0.135	0.028	1.38e-06	12640
genus.Faecalibacterium.id.2057	14	64044097	rs1271565	C	T	-0.058	0.012	1.3e-06	17638
genus.Faecalibacterium.id.2057	16	6099863	rs75499067	C	T	0.228	0.047	1.76e-06	4526
genus.Faecalibacterium.id.2057	13	53567017	rs9536330	T	C	-0.048	0.011	5.33e-06	18082
genus.Faecalibacterium.id.2057	15	47404021	rs28376661	C	G	0.05	0.011	3.66e-06	18087
genus.Faecalibacterium.id.2057	1	245267339	rs10927394	G	T	-0.232	0.051	7.02e-06	3495
genus.Faecalibacterium.id.2057	2	37125235	rs114946999	C	T	-0.086	0.019	5.7e-06	15673
genus.Faecalibacterium.id.2057	1	111036827	rs79656633	T	C	0.146	0.032	8.14e-06	9080
genus.Faecalibacterium.id.2057	10	128614990	rs61875484	C	G	0.082	0.018	9.18e-06	16718
genus.Faecalibacterium.id.2057	1	14201546	rs12753492	A	C	0.064	0.015	8.8e-06	17525
genus.Faecalibacterium.id.2057	21	39027901	rs2835874	T	C	-0.087	0.02	7.54e-06	17567
genus.Faecalibacterium.id.2057	8	38593645	rs11776390	T	C	-0.078	0.017	6.4e-06	16718
genus.FamilyXIIIAD3011group.id.11293	3	3556826	rs9852893	C	G	0.066	0.013	3.88e-07	14184
genus.FamilyXIIIAD3011group.id.11293	20	4618639	rs62200412	C	T	-0.08	0.016	5.8e-07	13661
genus.FamilyXIIIAD3011group.id.11293	1	240694163	rs16840310	A	G	-0.061	0.012	6.75e-07	14201
genus.FamilyXIIIAD3011group.id.11293	1	192019835	rs72730932	C	A	-0.09	0.018	6.89e-07	13102
genus.FamilyXIIIAD3011group.id.11293	15	58683697	rs16940167	C	T	0.073	0.016	3.91e-06	14201
genus.FamilyXIIIAD3011group.id.11293	7	28603985	rs17156849	G	A	-0.113	0.025	4.19e-06	13352
genus.FamilyXIIIAD3011group.id.11293	16	16006242	rs62029761	A	G	0.129	0.028	3.89e-06	9655
genus.FamilyXIIIAD3011group.id.11293	4	38917830	rs11736617	G	A	-0.076	0.017	9.02e-06	13778
genus.FamilyXIIIAD3011group.id.11293	12	18127597	rs12812672	T	C	-0.096	0.021	2.56e-06	13565
genus.FamilyXIIIAD3011group.id.11293	6	32695336	rs9276029	A	G	-0.081	0.019	8.93e-06	13566
genus.FamilyXIIIAD3011group.id.11293	15	40047706	rs12911842	A	T	-0.081	0.018	6.91e-06	14125
genus.FamilyXIIIAD3011group.id.11293	5	14159925	rs149302	T	C	-0.065	0.014	7.48e-06	14192
genus.FamilyXIIIAD3011group.id.11293	3	29811865	rs9837139	A	G	0.108	0.024	8.71e-06	13527
genus.FamilyXIIIAD3011group.id.11293	9	136678954	rs739451	C	T	0.065	0.015	7.88e-06	14197
genus.FamilyXIIIAD3011group.id.11293	2	74195551	rs11126423	C	T	0.09	0.02	5.91e-06	13735
genus.FamilyXIIIUCG001.id.11294	3	188224096	rs1426266	T	C	-0.067	0.014	1.25e-06	12751
genus.FamilyXIIIUCG001.id.11294	1	85228325	rs12049454	T	C	-0.065	0.013	1.17e-06	12748
genus.FamilyXIIIUCG001.id.11294	1	183503664	rs3842897	G	A	-0.113	0.024	5.2e-06	12407
genus.FamilyXIIIUCG001.id.11294	15	25151194	rs116979587	T	A	-0.122	0.026	3.05e-06	11989
genus.FamilyXIIIUCG001.id.11294	6	76598635	rs62414802	C	T	-0.061	0.013	4.29e-06	12750
genus.FamilyXIIIUCG001.id.11294	21	45153079	rs2276529	C	G	-0.076	0.017	5.36e-06	12748
genus.FamilyXIIIUCG001.id.11294	17	33761027	rs112362903	A	G	-0.149	0.033	7.88e-06	8579
genus.FamilyXIIIUCG001.id.11294	17	78223817	rs8076666	A	G	0.089	0.02	8.02e-06	12265
genus.FamilyXIIIUCG001.id.11294	11	94681786	rs7119679	G	A	-0.081	0.017	3.52e-06	12445
genus.FamilyXIIIUCG001.id.11294	3	45479090	rs76463770	A	G	0.193	0.042	3.77e-06	5651
genus.Flavonifractor.id.2059	1	77887835	rs12030302	A	G	-0.069	0.014	5.61e-07	10805
genus.Flavonifractor.id.2059	10	32381186	rs806808	T	C	0.067	0.014	1.18e-06	10801
genus.Flavonifractor.id.2059	11	44849689	rs34066017	A	G	0.076	0.016	1.52e-06	10705
genus.Flavonifractor.id.2059	1	237351354	rs11811696	T	C	-0.116	0.024	2.07e-06	10221
genus.Flavonifractor.id.2059	1	77569489	rs4949766	T	C	-0.069	0.015	4.83e-06	10805
genus.Flavonifractor.id.2059	16	6696929	rs11642826	G	C	0.147	0.033	6.65e-06	8151
genus.Flavonifractor.id.2059	5	168218403	rs114873521	C	T	-0.13	0.029	7.13e-06	9156
genus.Flavonifractor.id.2059	2	50201547	rs6761463	G	C	-0.083	0.018	8.11e-06	10805
genus.Flavonifractor.id.2059	16	96987	rs798674	G	C	0.064	0.014	7.02e-06	10583
genus.Flavonifractor.id.2059	1	102287083	rs12038887	C	G	0.094	0.021	9.37e-06	10583
genus.Fusicatenibacter.id.11305	1	24927625	rs4378146	A	C	-0.062	0.013	7.2e-07	17384
genus.Fusicatenibacter.id.11305	5	29595000	rs62353480	A	G	-0.07	0.015	1.57e-06	16119
genus.Fusicatenibacter.id.11305	3	64252803	rs704418	T	C	0.074	0.015	7.77e-07	16626
genus.Fusicatenibacter.id.11305	8	15360718	rs2132128	G	A	-0.077	0.016	1.08e-06	17370
genus.Fusicatenibacter.id.11305	18	10370596	rs206581	A	G	-0.057	0.013	8.96e-06	17384
genus.Fusicatenibacter.id.11305	2	226649570	rs62187631	T	C	-0.071	0.016	4.55e-06	16522
genus.Fusicatenibacter.id.11305	10	112177119	rs2025938	G	A	-0.097	0.021	2.99e-06	15626
genus.Fusicatenibacter.id.11305	10	125464544	rs7069626	T	C	0.051	0.011	5.42e-06	17384
genus.Fusicatenibacter.id.11305	10	120447429	rs3303	T	C	-0.095	0.02	3.94e-06	16877
genus.Fusicatenibacter.id.11305	9	130371107	rs2039204	T	A	-0.05	0.011	3.94e-06	17383
genus.Fusicatenibacter.id.11305	15	88353215	rs8028026	A	G	-0.079	0.018	8.06e-06	16522
genus.Fusicatenibacter.id.11305	17	70721782	rs1864685	A	C	-0.049	0.011	4.96e-06	17374
genus.Fusicatenibacter.id.11305	2	5532793	rs792108	T	C	-0.051	0.011	8.5e-06	16978
genus.Fusicatenibacter.id.11305	7	148856720	rs60254196	A	G	-0.049	0.011	5.47e-06	16978
genus.Fusicatenibacter.id.11305	17	70697344	rs9905659	G	A	-0.062	0.014	7.31e-06	17384
genus.Fusicatenibacter.id.11305	16	73821805	rs8063430	T	C	-0.104	0.022	4.93e-06	15552
genus.Fusicatenibacter.id.11305	20	25257001	rs6515626	G	A	0.142	0.031	7.29e-06	7796
genus.Fusicatenibacter.id.11305	21	42681392	rs10439674	A	G	-0.057	0.013	7.68e-06	17381
genus.Fusicatenibacter.id.11305	20	55937366	rs167879	C	T	-0.066	0.015	5.87e-06	16542
genus.Fusicatenibacter.id.11305	12	58658311	rs73103914	A	G	-0.06	0.013	8.3e-06	17384
genus.Gordonibacter.id.821	3	187450354	rs76287110	A	T	-0.243	0.047	1.67e-07	3483
genus.Gordonibacter.id.821	12	29024534	rs7294633	C	T	0.129	0.025	3.44e-07	3723
genus.Gordonibacter.id.821	17	10148653	rs7220558	A	T	0.117	0.023	6.71e-07	3723
genus.Gordonibacter.id.821	7	47144505	rs71545975	A	G	-0.154	0.034	7.04e-06	3556
genus.Gordonibacter.id.821	4	8142607	rs35042269	C	A	-0.18	0.04	8.11e-06	3595
genus.Gordonibacter.id.821	4	136768501	rs72714787	C	A	0.181	0.038	1.43e-06	3723
genus.Gordonibacter.id.821	7	136937189	rs322296	G	A	0.179	0.038	4.02e-06	3595
genus.Gordonibacter.id.821	1	83136096	rs72939513	A	G	-0.214	0.049	7.98e-06	3435
genus.Gordonibacter.id.821	1	210628449	rs3765837	T	G	-0.191	0.043	7.17e-06	3556
genus.Gordonibacter.id.821	2	30158494	rs13412653	A	C	0.108	0.024	8.61e-06	3723
genus.Gordonibacter.id.821	7	129433205	rs117347059	G	C	-0.128	0.029	9.17e-06	3684
genus.Gordonibacter.id.821	17	52957210	rs16955299	G	A	-0.196	0.043	6.37e-06	3572
genus.Gordonibacter.id.821	9	88787144	rs4596722	A	G	0.103	0.023	9.06e-06	3723
genus.Gordonibacter.id.821	7	18970607	rs768830	G	A	0.15	0.033	7.76e-06	3723
genus.Gordonibacter.id.821	12	131024079	rs61934597	C	T	-0.172	0.039	8.37e-06	3684
genus.Haemophilus.id.3698	6	129224488	rs12191680	C	G	0.107	0.02	1.47e-07	9115
genus.Haemophilus.id.3698	6	55448491	rs9382510	C	T	-0.094	0.017	7.12e-08	9117
genus.Haemophilus.id.3698	13	36104947	rs9574096	A	T	-0.074	0.016	2.18e-06	9118
genus.Haemophilus.id.3698	10	94306385	rs76022354	C	T	0.245	0.051	1.83e-06	3618
genus.Haemophilus.id.3698	16	48742489	rs111582866	G	A	-0.124	0.026	1.27e-06	8370
genus.Haemophilus.id.3698	17	64535013	rs9895850	T	C	-0.193	0.042	2.14e-06	4592
genus.Haemophilus.id.3698	12	115493337	rs35509	G	A	0.128	0.027	2.01e-06	8430
genus.Haemophilus.id.3698	9	105650242	rs78909003	T	C	-0.246	0.05	1.67e-06	3559
genus.Haemophilus.id.3698	6	8350917	rs9328464	T	C	0.072	0.015	1.42e-06	9119
genus.Haemophilus.id.3698	22	26891808	rs4822728	T	C	0.071	0.015	3.48e-06	9119
genus.Haemophilus.id.3698	11	9951672	rs10840326	C	G	-0.068	0.015	7.37e-06	8888
genus.Haemophilus.id.3698	13	85114550	rs12876183	T	A	0.075	0.017	9.62e-06	9110
genus.Haemophilus.id.3698	9	78752170	rs10781340	G	A	0.095	0.02	4.32e-06	9037
genus.Haemophilus.id.3698	7	24360361	rs56310940	G	C	-0.108	0.025	7.23e-06	9119
genus.Holdemanella.id.11393	6	163603171	rs761624	C	G	0.096	0.018	1.38e-07	7706
genus.Holdemanella.id.11393	6	4148609	rs607782	T	C	-0.085	0.017	7.19e-07	7456
genus.Holdemanella.id.11393	10	4494630	rs75764681	T	C	-0.283	0.06	1.94e-06	3003
genus.Holdemanella.id.11393	19	15020095	rs73011279	T	C	-0.096	0.02	1.36e-06	7456
genus.Holdemanella.id.11393	9	105004835	rs4541991	T	C	-0.093	0.019	2.1e-06	7657
genus.Holdemanella.id.11393	7	14728950	rs1830029	C	G	-0.095	0.021	5.35e-06	7456
genus.Holdemanella.id.11393	4	71000791	rs12513188	G	A	0.09	0.02	4.65e-06	7700
genus.Holdemanella.id.11393	10	125021315	rs12415649	G	C	0.084	0.019	7.88e-06	7662
genus.Holdemanella.id.11393	1	65153340	rs1926302	G	A	-0.108	0.023	7.5e-06	7702
genus.Holdemanella.id.11393	13	50932063	rs17586763	T	C	-0.227	0.051	7.72e-06	3817
genus.Holdemanella.id.11393	19	43851935	rs8113760	G	A	0.079	0.017	4.62e-06	7456
genus.Holdemanella.id.11393	8	138623633	rs34187114	C	A	-0.105	0.023	5.13e-06	7704
genus.Holdemanella.id.11393	3	85392882	rs35228298	G	A	0.093	0.02	7.3e-06	7456
genus.Holdemanella.id.11393	19	7668225	rs62113381	T	C	-0.105	0.023	5.54e-06	7310
genus.Holdemania.id.2157	11	18768068	rs1867876	T	C	0.084	0.016	2.74e-07	9109
genus.Holdemania.id.2157	6	105737322	rs9500080	C	T	0.093	0.018	4.09e-07	9106
genus.Holdemania.id.2157	20	3839754	rs6133067	T	C	0.091	0.018	5.17e-07	8863
genus.Holdemania.id.2157	12	39589195	rs150096134	T	A	0.162	0.033	2.38e-06	6906
genus.Holdemania.id.2157	14	102553414	rs41438744	C	G	-0.125	0.027	2.44e-06	8839
genus.Holdemania.id.2157	5	77388406	rs77293403	A	G	0.165	0.034	1.77e-06	7585
genus.Holdemania.id.2157	10	129908282	rs80149660	C	T	-0.233	0.052	6.04e-06	3283
genus.Holdemania.id.2157	13	81685543	rs116500994	G	T	-0.138	0.029	2.34e-06	8432
genus.Holdemania.id.2157	17	76443497	rs55888180	C	G	0.129	0.028	5.89e-06	8464
genus.Holdemania.id.2157	5	106209093	rs4146507	C	T	0.079	0.018	7.23e-06	9108
genus.Holdemania.id.2157	15	93110222	rs111745969	A	G	0.121	0.027	3.71e-06	8233
genus.Holdemania.id.2157	8	123973840	rs113593397	A	G	-0.129	0.028	9.36e-06	8296
genus.Holdemania.id.2157	10	115332413	rs10885477	T	C	-0.135	0.03	8.6e-06	8690
genus.Holdemania.id.2157	13	70856516	rs9529719	T	C	0.074	0.016	5.97e-06	9107
genus.Holdemania.id.2157	3	60615680	rs967319	T	C	0.079	0.018	8.38e-06	9108
genus.Holdemania.id.2157	7	38292857	rs12701617	A	G	-0.066	0.015	9.52e-06	9106
genus.Holdemania.id.2157	7	63323145	rs73139538	G	A	-0.149	0.033	7.77e-06	8095
genus.Holdemania.id.2157	17	26789271	rs11080063	G	A	-0.067	0.015	6.67e-06	9103
genus.Howardella.id.2000	11	77901287	rs901099	T	G	-0.127	0.025	6.53e-07	3647
genus.Howardella.id.2000	18	43206985	rs1484873	A	G	-0.228	0.046	2.56e-06	3608
genus.Howardella.id.2000	7	133154356	rs17167098	G	A	-0.169	0.035	1.12e-06	3586
genus.Howardella.id.2000	4	169178315	rs609430	T	G	-0.112	0.024	3.34e-06	3798
genus.Howardella.id.2000	7	93527414	rs36081916	T	C	-0.181	0.04	4.7e-06	3216
genus.Howardella.id.2000	17	17253288	rs12452946	A	G	-0.106	0.023	3.8e-06	3800
genus.Howardella.id.2000	1	72972799	rs61771805	A	T	-0.137	0.03	4.03e-06	3612
genus.Howardella.id.2000	18	60125134	rs672217	G	A	0.164	0.035	3.52e-06	3611
genus.Howardella.id.2000	2	218819396	rs3791893	A	G	0.147	0.034	9.5e-06	3795
genus.Howardella.id.2000	15	98476920	rs10048062	C	T	-0.147	0.034	8.59e-06	3800
genus.Howardella.id.2000	14	95452797	rs2154047	C	A	-0.193	0.042	9.97e-06	3623
genus.Hungatella.id.11306	4	166058998	rs13128780	T	C	-0.15	0.031	1.75e-06	3999
genus.Hungatella.id.11306	15	89577376	rs72759041	G	T	-0.126	0.028	3.86e-06	3910
genus.Hungatella.id.11306	5	58424440	rs10044993	C	A	0.14	0.032	8.07e-06	4209
genus.Hungatella.id.11306	8	14853525	rs13249325	T	G	-0.1	0.023	9.69e-06	4209
genus.Hungatella.id.11306	14	95973619	rs17092615	G	A	0.152	0.034	7.38e-06	4009
genus.Intestinibacter.id.11345	4	14324623	rs10805326	G	A	0.078	0.014	3.55e-08	12303
genus.Intestinibacter.id.11345	15	92446683	rs4327025	G	A	-0.081	0.015	1.64e-07	12303
genus.Intestinibacter.id.11345	11	125663184	rs478972	T	C	-0.143	0.03	1.82e-06	10333
genus.Intestinibacter.id.11345	5	159686256	rs6875660	C	T	0.089	0.019	3.06e-06	12293
genus.Intestinibacter.id.11345	9	21502923	rs16938435	T	C	-0.112	0.024	1.8e-06	12303
genus.Intestinibacter.id.11345	20	61325223	rs6062862	A	G	0.092	0.02	6.68e-06	12189
genus.Intestinibacter.id.11345	16	5993076	rs118030283	G	A	-0.152	0.032	2.67e-06	8830
genus.Intestinibacter.id.11345	12	97928437	rs11109097	C	T	0.062	0.014	5.49e-06	11886
genus.Intestinibacter.id.11345	6	10303945	rs9348442	C	T	0.099	0.022	6.26e-06	12303
genus.Intestinibacter.id.11345	5	148846426	rs447950	A	G	0.063	0.014	5.64e-06	12303
genus.Intestinibacter.id.11345	6	170918194	rs62430350	T	C	0.151	0.035	6.84e-06	7650
genus.Intestinibacter.id.11345	4	179361262	rs2702387	A	G	0.061	0.013	4.26e-06	12291
genus.Intestinibacter.id.11345	3	70657785	rs68093214	C	T	0.066	0.015	9.26e-06	11886
genus.Intestinibacter.id.11345	11	127703160	rs2098844	C	T	-0.058	0.013	6.79e-06	12291
genus.Intestinibacter.id.11345	2	20054971	rs893394	G	A	0.058	0.013	7.85e-06	11886
genus.Intestinimonas.id.2062	10	13124513	rs11258178	A	G	0.066	0.013	6.98e-07	11766
genus.Intestinimonas.id.2062	11	94364293	rs12226153	A	G	-0.151	0.031	5.12e-07	9023
genus.Intestinimonas.id.2062	16	58818770	rs4784055	T	C	-0.175	0.039	8.72e-07	3193
genus.Intestinimonas.id.2062	2	6514088	rs716604	A	G	0.082	0.017	8.57e-07	12090
genus.Intestinimonas.id.2062	16	85327902	rs2930225	G	T	0.073	0.015	1.35e-06	12003
genus.Intestinimonas.id.2062	3	10611142	rs62240188	G	A	0.13	0.027	2.2e-06	10252
genus.Intestinimonas.id.2062	5	17209391	rs2731794	C	T	0.121	0.026	1.92e-06	11079
genus.Intestinimonas.id.2062	15	93819735	rs7170984	T	C	-0.066	0.014	2.98e-06	12090
genus.Intestinimonas.id.2062	7	66890843	rs10262702	T	C	0.092	0.019	2.06e-06	11766
genus.Intestinimonas.id.2062	1	43767569	rs12566247	T	A	0.064	0.014	2.19e-06	12076
genus.Intestinimonas.id.2062	7	22007303	rs1859797	G	A	0.06	0.013	4.12e-06	11766
genus.Intestinimonas.id.2062	3	17187915	rs11928843	G	A	-0.061	0.013	4.21e-06	11766
genus.Intestinimonas.id.2062	8	3763540	rs17067892	C	T	0.107	0.025	6.38e-06	11544
genus.Intestinimonas.id.2062	2	140898088	rs72982915	C	T	0.183	0.04	4.91e-06	5591
genus.Intestinimonas.id.2062	4	114608814	rs994794	G	C	-0.142	0.032	7.31e-06	9250
genus.Intestinimonas.id.2062	20	6218922	rs4113676	A	C	-0.219	0.049	7.42e-06	3170
genus.Intestinimonas.id.2062	6	155737906	rs62427239	C	A	0.163	0.037	9.41e-06	6385
genus.Intestinimonas.id.2062	3	150620956	rs2276760	A	G	-0.069	0.015	7.84e-06	12081
genus.Intestinimonas.id.2062	6	67200802	rs6934519	C	T	0.069	0.015	8.57e-06	12089
genus.Intestinimonas.id.2062	13	23343542	rs1000888	C	G	-0.059	0.013	9.71e-06	12090
genus.Lachnoclostridium.id.11308	20	19300846	rs6112314	A	C	-0.056	0.011	2.43e-07	17842
genus.Lachnoclostridium.id.11308	3	177470032	rs62285313	A	G	0.086	0.018	1.58e-06	16991
genus.Lachnoclostridium.id.11308	17	13816159	rs78068103	A	G	0.089	0.019	3.67e-06	17477
genus.Lachnoclostridium.id.11308	3	23037786	rs615997	T	C	0.051	0.011	2.03e-06	17911
genus.Lachnoclostridium.id.11308	12	28169306	rs61915992	A	T	0.08	0.017	2.67e-06	16773
genus.Lachnoclostridium.id.11308	18	1053252	rs789029	C	T	-0.064	0.014	3.75e-06	17922
genus.Lachnoclostridium.id.11308	1	185091351	rs12566975	T	C	-0.047	0.011	9.57e-06	17921
genus.Lachnoclostridium.id.11308	8	59370320	rs4738679	G	A	-0.052	0.011	4.42e-06	17921
genus.Lachnoclostridium.id.11308	3	66725825	rs1031599	G	T	-0.079	0.018	6.31e-06	17398
genus.Lachnoclostridium.id.11308	17	46694541	rs72829893	G	T	0.117	0.027	5.58e-06	12404
genus.Lachnoclostridium.id.11308	4	38694566	rs3821998	C	A	-0.086	0.019	6.72e-06	17920
genus.Lachnoclostridium.id.11308	18	19743455	rs2385421	A	G	0.075	0.018	7.14e-06	17903
genus.Lachnoclostridium.id.11308	2	167244051	rs1528479	G	A	-0.05	0.011	9.64e-06	17477
genus.Lachnoclostridium.id.11308	12	102046595	rs1997204	T	C	-0.108	0.024	5.97e-06	14138
genus.Lachnoclostridium.id.11308	16	27217620	rs62028349	G	C	0.047	0.011	9.17e-06	17922
genus.Lachnospira.id.2004	5	176802250	rs13157098	A	G	-0.077	0.016	5.99e-07	15947
genus.Lachnospira.id.2004	11	25962890	rs4923324	G	A	-0.062	0.013	2.44e-06	16490
genus.Lachnospira.id.2004	2	57701660	rs56791201	T	C	0.052	0.011	2.93e-06	16486
genus.Lachnospira.id.2004	6	6893668	rs2326833	C	G	-0.078	0.017	4.6e-06	15632
genus.Lachnospira.id.2004	3	186445436	rs4686798	T	C	0.053	0.011	2.74e-06	16497
genus.Lachnospira.id.2004	4	111995627	rs159484	G	A	0.079	0.018	6.68e-06	16487
genus.Lachnospira.id.2004	12	91006514	rs2520509	A	G	0.052	0.012	7.42e-06	16500
genus.LachnospiraceaeFCS020group.id.11314	19	2571232	rs7249113	G	A	0.068	0.013	3.72e-07	13534
genus.LachnospiraceaeFCS020group.id.11314	1	35328576	rs12078956	C	G	0.106	0.022	2.15e-06	13101
genus.LachnospiraceaeFCS020group.id.11314	16	23631307	rs369444	C	G	0.125	0.026	3.15e-06	12465
genus.LachnospiraceaeFCS020group.id.11314	2	53946431	rs72793667	A	G	-0.117	0.025	1.63e-06	12396
genus.LachnospiraceaeFCS020group.id.11314	19	17865305	rs1363769	T	C	-0.201	0.045	1.58e-06	3555
genus.LachnospiraceaeFCS020group.id.11314	8	121244406	rs10093861	G	A	-0.057	0.012	3.06e-06	13772
genus.LachnospiraceaeFCS020group.id.11314	13	40419314	rs9788306	C	T	-0.063	0.013	1.39e-06	13772
genus.LachnospiraceaeFCS020group.id.11314	2	53523566	rs62140927	C	T	0.061	0.013	2.38e-06	13771
genus.LachnospiraceaeFCS020group.id.11314	5	109403564	rs113859143	G	C	-0.109	0.024	2.55e-06	13238
genus.LachnospiraceaeFCS020group.id.11314	1	118425334	rs9919338	G	C	-0.055	0.012	4.91e-06	13768
genus.LachnospiraceaeFCS020group.id.11314	11	3248876	rs35035870	T	C	-0.191	0.041	2.62e-06	5642
genus.LachnospiraceaeFCS020group.id.11314	3	165996415	rs2862811	T	C	0.056	0.012	3.92e-06	13772
genus.LachnospiraceaeFCS020group.id.11314	10	44346094	rs1254846	G	A	0.106	0.023	5.6e-06	13172
genus.LachnospiraceaeFCS020group.id.11314	6	71966268	rs4452603	T	G	0.06	0.014	8.98e-06	13487
genus.LachnospiraceaeFCS020group.id.11314	4	166588085	rs2322265	C	T	-0.067	0.014	5.21e-06	13772
genus.LachnospiraceaeFCS020group.id.11314	10	65563647	rs3999074	G	T	-0.055	0.012	6.55e-06	13772
genus.LachnospiraceaeFCS020group.id.11314	4	165786478	rs9308097	A	G	0.055	0.012	7.47e-06	13542
[truncated: 702 more rows]

## Sheet: Table S2
Table S2: Full result of MR estimates for the association between gut microbiota and Hirschsprung disease.
Exposure(gut microbiota)	Method	nSNPs	Beta	SE	OR	95%CI	Pval	FDR-qvalue
classActinobacteria	MR Egger	11	1.098	1.924	2.998	0.06909-130.09436	0.582
classActinobacteria	Weighted median	11	0.695	0.798	2.003	0.41935-9.56761	0.384
classActinobacteria	Inverse variance weighted	11	0.396	0.587	1.486	0.4699-4.7005	0.5	1
classActinobacteria	Simple mode	11	1.815	1.395	6.139	0.39875-94.50603	0.222
classActinobacteria	Weighted mode	11	1.833	1.178	6.255	0.62103-62.99162	0.151
classAlphaproteobacteria	MR Egger	5	0.576	4.439	1.778	0.0003-10675.50001	0.905
classAlphaproteobacteria	Weighted median	5	0.933	1.032	2.542	0.33633-19.21133	0.366
classAlphaproteobacteria	Inverse variance weighted	5	0.05	0.767	1.052	0.23394-4.72881	0.948	0.967351
classAlphaproteobacteria	Simple mode	5	1.179	1.356	3.253	0.22797-46.40931	0.434
classAlphaproteobacteria	Weighted mode	5	1.132	1.367	3.103	0.21272-45.25352	0.454
classBacilli	MR Egger	14	-0.166	1.518	0.847	0.04324-16.58491	0.915
classBacilli	Weighted median	14	0.571	0.793	1.77	0.3738-8.38023	0.472
classBacilli	Inverse variance weighted	14	0.193	0.562	1.213	0.40269-3.65105	0.732	0.991046
classBacilli	Simple mode	14	1.647	1.39	5.19	0.34064-79.07188	0.257
classBacilli	Weighted mode	14	1.612	1.238	5.011	0.44305-56.67965	0.215
classBacteroidia	MR Egger	10	-2.15	1.778	0.116	0.00357-3.80019	0.261
classBacteroidia	Weighted median	10	-0.938	0.891	0.392	0.06834-2.24299	0.292
classBacteroidia	Inverse variance weighted	10	-1.027	0.708	0.358	0.08936-1.43432	0.147	1
classBacteroidia	Simple mode	10	-1.112	1.355	0.329	0.02312-4.68403	0.433
classBacteroidia	Weighted mode	10	-1.212	1.443	0.298	0.0176-5.03136	0.423
classBetaproteobacteria	MR Egger	12	-3.164	2.264	0.042	0.0005-3.57573	0.193
classBetaproteobacteria	Weighted median	12	-0.923	0.88	0.397	0.07088-2.22786	0.294
classBetaproteobacteria	Inverse variance weighted	12	-0.82	0.646	0.44	0.12426-1.56044	0.204	0.993762
classBetaproteobacteria	Simple mode	12	-0.912	1.489	0.402	0.02171-7.43002	0.552
classBetaproteobacteria	Weighted mode	12	-0.862	1.438	0.422	0.02519-7.07245	0.561
classClostridia	MR Egger	13	0.658	1.309	1.93	0.14822-25.13017	0.625
classClostridia	Weighted median	13	0.202	0.843	1.224	0.23469-6.38621	0.81
classClostridia	Inverse variance weighted	13	0.102	0.563	1.107	0.36712-3.33767	0.857	1
classClostridia	Simple mode	13	0.643	1.312	1.902	0.14538-24.88946	0.633
classClostridia	Weighted mode	13	0.384	0.966	1.469	0.22107-9.75669	0.698
classCoriobacteriia	MR Egger	11	-1.29	2.702	0.275	0.00138-54.98616	0.645
classCoriobacteriia	Weighted median	11	0.719	0.915	2.053	0.34147-12.34719	0.432
classCoriobacteriia	Inverse variance weighted	11	0.054	0.683	1.056	0.27664-4.02746	0.937	0.982272
classCoriobacteriia	Simple mode	11	1.072	1.361	2.922	0.20284-42.10355	0.449
classCoriobacteriia	Weighted mode	11	1.117	1.328	3.055	0.22605-41.28505	0.42
classDeltaproteobacteria	MR Egger	13	-1.95	2.054	0.142	0.00254-7.97301	0.363
classDeltaproteobacteria	Weighted median	13	0.433	0.798	1.541	0.32279-7.35947	0.588
classDeltaproteobacteria	Inverse variance weighted	13	0.135	0.637	1.144	0.32816-3.99022	0.832	1
classDeltaproteobacteria	Simple mode	13	0.985	1.462	2.677	0.15252-46.98977	0.513
classDeltaproteobacteria	Weighted mode	13	0.786	1.695	2.194	0.07912-60.86765	0.651
classErysipelotrichia	MR Egger	11	-0.543	4.09	0.581	0.00019-1760.42593	0.897
classErysipelotrichia	Weighted median	11	-1.548	0.958	0.213	0.03252-1.39174	0.106
classErysipelotrichia	Inverse variance weighted	11	-0.782	0.802	0.457	0.09491-2.20437	0.33	1
classErysipelotrichia	Simple mode	11	-2.114	1.513	0.121	0.00622-2.34381	0.193
classErysipelotrichia	Weighted mode	11	-2.02	1.38	0.133	0.00887-1.98329	0.174
classGammaproteobacteria	MR Egger	6	1.162	2.487	3.197	0.02442-418.44334	0.665
classGammaproteobacteria	Weighted median	6	-0.665	1.087	0.514	0.06108-4.33295	0.541
classGammaproteobacteria	Inverse variance weighted	6	-1.08	0.831	0.34	0.06657-1.73304	0.194	0.9958
classGammaproteobacteria	Simple mode	6	-2.421	1.618	0.089	0.00373-2.11555	0.195
classGammaproteobacteria	Weighted mode	6	0.214	1.475	1.238	0.06871-22.31525	0.89
classLentisphaeria	MR Egger	7	0.434	1.319	1.544	0.1164-20.4734	0.755
classLentisphaeria	Weighted median	7	0.611	0.532	1.842	0.64883-5.22882	0.251
classLentisphaeria	Inverse variance weighted	7	0.461	0.412	1.585	0.70652-3.55778	0.264	1
classLentisphaeria	Simple mode	7	0.924	0.731	2.518	0.60077-10.55518	0.253
classLentisphaeria	Weighted mode	7	0.813	0.677	2.256	0.59808-8.50689	0.275
classMelainabacteria	MR Egger	8	-1.184	1.578	0.306	0.01389-6.75043	0.482
classMelainabacteria	Weighted median	8	-0.359	0.568	0.698	0.22921-2.12662	0.527
classMelainabacteria	Inverse variance weighted	8	-0.311	0.464	0.733	0.29487-1.82034	0.503	1
classMelainabacteria	Simple mode	8	-0.475	0.851	0.622	0.11726-3.29637	0.594
classMelainabacteria	Weighted mode	8	-0.508	0.776	0.602	0.13137-2.75576	0.534
classMethanobacteria	MR Egger	8	2.769	1.817	15.944	0.45249-561.82305	0.178
classMethanobacteria	Weighted median	8	0.753	0.466	2.122	0.8512-5.29229	0.106
classMethanobacteria	Inverse variance weighted	8	0.383	0.453	1.467	0.60354-3.56462	0.398	1
classMethanobacteria	Simple mode	8	0.849	0.808	2.337	0.48-11.37708	0.328
classMethanobacteria	Weighted mode	8	0.961	0.758	2.615	0.59187-11.55219	0.245
classMollicutes	MR Egger	10	3.021	3.716	20.509	0.01408-29872.97991	0.44
classMollicutes	Weighted median	10	0.459	0.813	1.583	0.32173-7.78508	0.572
classMollicutes	Inverse variance weighted	10	0.229	0.59	1.257	0.3956-3.99697	0.698	0.978937
classMollicutes	Simple mode	10	1.026	1.37	2.791	0.19043-40.89623	0.473
classMollicutes	Weighted mode	10	0.958	1.417	2.606	0.16212-41.88887	0.516
classNegativicutes	MR Egger	11	1.35	2.037	3.857	0.0712-208.94939	0.524
classNegativicutes	Weighted median	11	0.349	0.819	1.417	0.28447-7.06252	0.67
classNegativicutes	Inverse variance weighted	11	-0.045	0.645	0.956	0.27028-3.38137	0.944	0.974311
classNegativicutes	Simple mode	11	0.742	1.268	2.1	0.17484-25.22423	0.572
classNegativicutes	Weighted mode	11	0.742	1.217	2.1	0.19343-22.79961	0.556
classVerrucomicrobiae	MR Egger	9	0.006	1.556	1.006	0.0477-21.2189	0.997
classVerrucomicrobiae	Weighted median	9	0.708	0.709	2.029	0.50541-8.1459	0.318
classVerrucomicrobiae	Inverse variance weighted	9	0.974	0.548	2.65	0.90454-7.7624	0.076	1
classVerrucomicrobiae	Simple mode	9	0.643	1.063	1.903	0.23699-15.28052	0.562
classVerrucomicrobiae	Weighted mode	9	0.554	0.963	1.74	0.26372-11.48499	0.581
familyAcidaminococcaceae	MR Egger	5	1.774	2.992	5.893	0.01672-2077.23147	0.595
familyAcidaminococcaceae	Weighted median	5	0.783	1.066	2.189	0.27075-17.68978	0.463
familyAcidaminococcaceae	Inverse variance weighted	5	0.077	0.892	1.081	0.18824-6.20231	0.931	1
familyAcidaminococcaceae	Simple mode	5	1.41	1.656	4.097	0.15961-105.18558	0.442
familyAcidaminococcaceae	Weighted mode	5	1.256	1.468	3.51	0.1976-62.34032	0.441
familyActinomycetaceae	Inverse variance weighted	2	0.513	1.115	1.671	0.18792-14.85305	0.645	0.960463
familyAlcaligenaceae	MR Egger	11	-9.702	3.643	0	0-0.07728	0.026
familyAlcaligenaceae	Weighted median	11	-1.101	0.903	0.332	0.05663-1.95191	0.223
familyAlcaligenaceae	Inverse variance weighted	11	-1.059	0.751	0.347	0.0796-1.5119	0.159	0.997984
familyAlcaligenaceae	Simple mode	11	-1.167	1.418	0.311	0.01931-5.01751	0.43
familyAlcaligenaceae	Weighted mode	11	-1.167	1.3	0.311	0.02434-3.98087	0.391
familyBacteroidaceae	MR Egger	8	2.167	4.134	8.734	0.00265-28828.20144	0.619
familyBacteroidaceae	Weighted median	8	0.617	1.019	1.854	0.2516-13.66088	0.545
familyBacteroidaceae	Inverse variance weighted	8	0.211	0.785	1.235	0.26505-5.75622	0.788	0.991267
familyBacteroidaceae	Simple mode	8	0.875	1.623	2.399	0.09964-57.75865	0.607
familyBacteroidaceae	Weighted mode	8	0.875	1.642	2.399	0.09604-59.92347	0.611
familyBacteroidalesS247group	MR Egger	7	-0.548	4.274	0.578	0.00013-2515.18589	0.903
familyBacteroidalesS247group	Weighted median	7	-0.641	0.72	0.527	0.1285-2.15944	0.373
familyBacteroidalesS247group	Inverse variance weighted	7	-0.797	0.798	0.451	0.09429-2.15622	0.318	1
familyBacteroidalesS247group	Simple mode	7	-0.254	1.04	0.776	0.10101-5.96169	0.816
familyBacteroidalesS247group	Weighted mode	7	-0.286	1.07	0.751	0.09233-6.11307	0.798
familyBifidobacteriaceae	MR Egger	11	0.136	1.842	1.146	0.03096-42.39502	0.943
familyBifidobacteriaceae	Weighted median	11	-0.282	0.714	0.754	0.18606-3.05641	0.693
familyBifidobacteriaceae	Inverse variance weighted	11	-0.068	0.557	0.934	0.31353-2.78142	0.902	1
familyBifidobacteriaceae	Simple mode	11	-0.753	1.159	0.471	0.04861-4.56181	0.53
familyBifidobacteriaceae	Weighted mode	11	-0.432	1.017	0.649	0.0884-4.76538	0.68
familyClostridiaceae1	MR Egger	10	-2.289	1.807	0.101	0.00294-3.50231	0.241
familyClostridiaceae1	Weighted median	10	-2.108	0.831	0.121	0.02383-0.61941	0.011
familyClostridiaceae1	Inverse variance weighted	10	-1.517	0.648	0.219	0.06163-0.78099	0.019	0.748879
familyClostridiaceae1	Simple mode	10	-1.687	1.368	0.185	0.01266-2.70476	0.249
familyClostridiaceae1	Weighted mode	10	-1.851	1.029	0.157	0.02089-1.17994	0.106
familyClostridialesvadinBB60group	MR Egger	14	1.081	1.616	2.947	0.1241-69.98797	0.516
familyClostridialesvadinBB60group	Weighted median	14	0.057	0.618	1.059	0.31555-3.55157	0.926
familyClostridialesvadinBB60group	Inverse variance weighted	14	-0.154	0.461	0.857	0.34718-2.1164	0.738	0.972703
familyClostridialesvadinBB60group	Simple mode	14	0.79	1.136	2.203	0.23757-20.42582	0.499
familyClostridialesvadinBB60group	Weighted mode	14	0.824	1.205	2.28	0.2149-24.1832	0.506
familyCoriobacteriaceae	MR Egger	11	-1.29	2.702	0.275	0.00138-54.98616	0.645
familyCoriobacteriaceae	Weighted median	11	0.719	0.947	2.053	0.32111-13.12995	0.447
familyCoriobacteriaceae	Inverse variance weighted	11	0.054	0.683	1.056	0.27664-4.02746	0.937	0.992949
familyCoriobacteriaceae	Simple mode	11	1.072	1.472	2.922	0.16313-52.35134	0.483
familyCoriobacteriaceae	Weighted mode	11	1.117	1.348	3.055	0.21753-42.90146	0.427
familyDefluviitaleaceae	MR Egger	7	0.154	1.902	1.166	0.02802-48.55688	0.939
familyDefluviitaleaceae	Weighted median	7	0.534	0.745	1.706	0.39609-7.34686	0.473
familyDefluviitaleaceae	Inverse variance weighted	7	0.77	0.578	2.159	0.69593-6.6996	0.183	1
familyDefluviitaleaceae	Simple mode	7	0.657	1.149	1.928	0.2029-18.32415	0.588
familyDefluviitaleaceae	Weighted mode	7	0.553	1.04	1.738	0.22632-13.34079	0.614
familyDesulfovibrionaceae	MR Egger	10	-1.909	2.256	0.148	0.00178-12.34234	0.422
familyDesulfovibrionaceae	Weighted median	10	0.375	0.887	1.456	0.25589-8.27954	0.672
familyDesulfovibrionaceae	Inverse variance weighted	10	-0.184	0.753	0.832	0.19008-3.64175	0.807	1
familyDesulfovibrionaceae	Simple mode	10	0.642	1.8	1.901	0.05577-64.80544	0.729
familyDesulfovibrionaceae	Weighted mode	10	0.495	1.666	1.64	0.06258-42.97775	0.773
familyEnterobacteriaceae	MR Egger	4	-1.998	6.103	0.136	0-21227.57146	0.774
familyEnterobacteriaceae	Weighted median	4	1.751	1.185	5.758	0.56438-58.75039	0.14
familyEnterobacteriaceae	Inverse variance weighted	4	1.416	0.996	4.123	0.58516-29.04563	0.155	1
familyEnterobacteriaceae	Simple mode	4	1.801	1.574	6.058	0.27678-132.57686	0.336
familyEnterobacteriaceae	Weighted mode	4	1.801	1.523	6.058	0.30616-119.85354	0.322
familyErysipelotrichaceae	MR Egger	11	-0.543	4.09	0.581	0.00019-1760.42593	0.897
familyErysipelotrichaceae	Weighted median	11	-1.548	0.979	0.213	0.03121-1.45025	0.114
familyErysipelotrichaceae	Inverse variance weighted	11	-0.782	0.802	0.457	0.09491-2.20437	0.33	1
familyErysipelotrichaceae	Simple mode	11	-2.114	1.526	0.121	0.00607-2.40089	0.196
familyErysipelotrichaceae	Weighted mode	11	-2.02	1.411	0.133	0.00834-2.10886	0.183
familyFamilyXI	MR Egger	8	2.608	2.139	13.573	0.20516-898.02614	0.268
familyFamilyXI	Weighted median	8	0.42	0.453	1.522	0.62591-3.70277	0.354
familyFamilyXI	Inverse variance weighted	8	0.209	0.34	1.233	0.63285-2.40044	0.539	1
familyFamilyXI	Simple mode	8	0.841	0.792	2.318	0.49096-10.94118	0.324
familyFamilyXI	Weighted mode	8	0.758	0.794	2.134	0.4496-10.12492	0.372
familyFamilyXIII	MR Egger	10	-0.786	2.101	0.456	0.00742-28.00066	0.718
familyFamilyXIII	Weighted median	10	-0.669	0.832	0.512	0.10025-2.61518	0.421
familyFamilyXIII	Inverse variance weighted	10	-0.806	0.631	0.446	0.12958-1.53797	0.201	1
familyFamilyXIII	Simple mode	10	-1.792	1.543	0.167	0.0081-3.43247	0.276
familyFamilyXIII	Weighted mode	10	0.626	1.407	1.871	0.11858-29.52148	0.667
familyLachnospiraceae	MR Egger	16	-0.814	1.349	0.443	0.03151-6.23396	0.556
familyLachnospiraceae	Weighted median	16	-0.264	0.748	0.768	0.17711-3.32724	0.724
familyLachnospiraceae	Inverse variance weighted	16	-0.585	0.534	0.557	0.19581-1.58541	0.273	1
familyLachnospiraceae	Simple mode	16	0.241	1.298	1.273	0.1-16.20588	0.855
familyLachnospiraceae	Weighted mode	16	0.35	1.136	1.419	0.15311-13.15854	0.762
familyLactobacillaceae	MR Egger	7	-1.066	1.385	0.344	0.02281-5.19567	0.476
familyLactobacillaceae	Weighted median	7	1.194	0.644	3.301	0.93499-11.65179	0.064
familyLactobacillaceae	Inverse variance weighted	7	0.816	0.489	2.262	0.86716-5.90236	0.095	0.976882
familyLactobacillaceae	Simple mode	7	1.334	1.043	3.797	0.49124-29.3427	0.248
familyLactobacillaceae	Weighted mode	7	1.362	1.045	3.904	0.50384-30.25177	0.24
familyMethanobacteriaceae	MR Egger	8	2.769	1.817	15.944	0.45249-561.82305	0.178
familyMethanobacteriaceae	Weighted median	8	0.753	0.497	2.122	0.80158-5.61993	0.13
familyMethanobacteriaceae	Inverse variance weighted	8	0.383	0.453	1.467	0.60354-3.56462	0.398	1
familyMethanobacteriaceae	Simple mode	8	0.849	0.738	2.337	0.55028-9.92403	0.288
familyMethanobacteriaceae	Weighted mode	8	0.961	0.701	2.615	0.66164-10.334	0.213
familyOxalobacteraceae	MR Egger	13	-1.442	1.23	0.236	0.02124-2.63265	0.266
familyOxalobacteraceae	Weighted median	13	0.237	0.43	1.267	0.54535-2.94441	0.582
familyOxalobacteraceae	Inverse variance weighted	13	0.317	0.323	1.373	0.72853-2.58769	0.327	1
familyOxalobacteraceae	Simple mode	13	-0.437	0.726	0.646	0.1556-2.67933	0.558
familyOxalobacteraceae	Weighted mode	13	-0.403	0.672	0.668	0.17893-2.49442	0.56
familyPasteurellaceae	MR Egger	12	0.553	0.984	1.739	0.25297-11.95437	0.586
familyPasteurellaceae	Weighted median	12	-0.179	0.548	0.836	0.28578-2.44567	0.744
familyPasteurellaceae	Inverse variance weighted	12	-0.239	0.425	0.788	0.34262-1.81068	0.574	0.99949
familyPasteurellaceae	Simple mode	12	-0.051	0.948	0.95	0.14829-6.09088	0.958
familyPasteurellaceae	Weighted mode	12	-0.113	0.921	0.894	0.14683-5.43794	0.905
familyPeptococcaceae	MR Egger	8	-0.758	1.314	0.468	0.03563-6.15998	0.585
familyPeptococcaceae	Weighted median	8	0.562	0.696	1.754	0.4486-6.85791	0.419
familyPeptococcaceae	Inverse variance weighted	8	0.68	0.537	1.973	0.68947-5.64823	0.205	0.975824
familyPeptococcaceae	Simple mode	8	1.59	1.042	4.904	0.63561-37.8301	0.171
familyPeptococcaceae	Weighted mode	8	0.105	0.958	1.111	0.17-7.26414	0.915
familyPeptostreptococcaceae	MR Egger	12	-0.394	1.028	0.674	0.0898-5.05939	0.709
familyPeptostreptococcaceae	Weighted median	12	-0.615	0.691	0.54	0.13954-2.09263	0.373
familyPeptostreptococcaceae	Inverse variance weighted	12	-0.376	0.502	0.687	0.25688-1.83467	0.453	1
familyPeptostreptococcaceae	Simple mode	12	-0.063	1.181	0.939	0.09275-9.49692	0.958
familyPeptostreptococcaceae	Weighted mode	12	-0.526	0.806	0.591	0.12168-2.87172	0.528
familyPorphyromonadaceae	MR Egger	7	-3.678	6.294	0.025	0-5752.61541	0.584
familyPorphyromonadaceae	Weighted median	7	-0.797	1.234	0.451	0.04012-5.05879	0.518
familyPorphyromonadaceae	Inverse variance weighted	7	-1.123	1.138	0.325	0.03499-3.02494	0.324	1
familyPorphyromonadaceae	Simple mode	7	-0.971	1.77	0.379	0.01179-12.16048	0.603
familyPorphyromonadaceae	Weighted mode	7	-0.841	1.544	0.431	0.02091-8.90274	0.606
familyPrevotellaceae	MR Egger	13	-0.191	2.12	0.826	0.01296-52.63163	0.93
familyPrevotellaceae	Weighted median	13	1.042	0.729	2.835	0.67932-11.82755	0.153
familyPrevotellaceae	Inverse variance weighted	13	1.02	0.559	2.774	0.92692-8.30375	0.068	1
familyPrevotellaceae	Simple mode	13	1.703	1.244	5.49	0.4789-62.93375	0.196
familyPrevotellaceae	Weighted mode	13	1.68	1.154	5.368	0.55869-51.56798	0.171
familyRhodospirillaceae	MR Egger	13	1.526	2.756	4.6	0.02075-1019.74994	0.591
familyRhodospirillaceae	Weighted median	13	-0.118	0.593	0.889	0.27818-2.84071	0.843
familyRhodospirillaceae	Inverse variance weighted	13	-0.294	0.439	0.745	0.31532-1.76114	0.503	1
familyRhodospirillaceae	Simple mode	13	0.383	0.988	1.467	0.21172-10.16394	0.705
familyRhodospirillaceae	Weighted mode	13	0.598	1.036	1.818	0.2386-13.85595	0.575
familyRikenellaceae	MR Egger	18	2.78	2.408	16.125	0.1439-1806.8677	0.265
familyRikenellaceae	Weighted median	18	0.977	0.76	2.657	0.59923-11.77846	0.198
familyRikenellaceae	Inverse variance weighted	18	1.134	0.588	3.107	0.9809-9.84364	0.054	1
familyRikenellaceae	Simple mode	18	1.214	1.195	3.368	0.32359-35.05281	0.324
familyRikenellaceae	Weighted mode	18	1.104	1.176	3.016	0.30084-30.23443	0.361
familyRuminococcaceae	MR Egger	7	-0.341	2.389	0.711	0.00657-76.87299	0.892
familyRuminococcaceae	Weighted median	7	-0.096	1.126	0.909	0.09998-8.25992	0.932
familyRuminococcaceae	Inverse variance weighted	7	-0.609	0.869	0.544	0.09898-2.9886	0.484	1
familyRuminococcaceae	Simple mode	7	-0.301	1.583	0.74	0.03326-16.46027	0.855
familyRuminococcaceae	Weighted mode	7	0.164	1.411	1.178	0.0741-18.73984	0.911
familyStreptococcaceae	MR Egger	13	0.773	2.432	2.165	0.01842-254.48497	0.757
familyStreptococcaceae	Weighted median	13	-0.691	0.818	0.501	0.10076-2.48961	0.398
familyStreptococcaceae	Inverse variance weighted	13	-0.298	0.587	0.742	0.23486-2.34615	0.612	0.985901
familyStreptococcaceae	Simple mode	13	-1.511	1.442	0.221	0.01308-3.72611	0.315
familyStreptococcaceae	Weighted mode	13	-1.468	1.437	0.23	0.01378-3.84869	0.327
familyVeillonellaceae	MR Egger	19	0.434	1.004	1.543	0.21551-11.04929	0.671
familyVeillonellaceae	Weighted median	19	0.705	0.631	2.024	0.58775-6.96993	0.264
familyVeillonellaceae	Inverse variance weighted	19	0.581	0.444	1.789	0.74938-4.26934	0.19	1
familyVeillonellaceae	Simple mode	19	1.406	1.212	4.081	0.37931-43.90166	0.261
familyVeillonellaceae	Weighted mode	19	-0.43	1.036	0.651	0.08545-4.95447	0.683
familyVerrucomicrobiaceae	MR Egger	9	0.005	1.556	1.005	0.04762-21.19985	0.998
familyVerrucomicrobiaceae	Weighted median	9	0.707	0.745	2.028	0.47061-8.74083	0.343
familyVerrucomicrobiaceae	Inverse variance weighted	9	0.974	0.548	2.65	0.90439-7.76269	0.076	1
familyVerrucomicrobiaceae	Simple mode	9	0.643	1.07	1.902	0.23355-15.48313	0.565
familyVerrucomicrobiaceae	Weighted mode	9	0.553	0.929	1.739	0.28171-10.73637	0.568
familyVictivallaceae	MR Egger	8	0.733	2.512	2.081	0.01513-286.18773	0.78
familyVictivallaceae	Weighted median	8	0.263	0.52	1.301	0.46938-3.60413	0.613
familyVictivallaceae	Inverse variance weighted	8	0.137	0.554	1.147	0.3871-3.3978	0.805	1
familyVictivallaceae	Simple mode	8	0.826	0.819	2.284	0.45864-11.37452	0.347
familyVictivallaceae	Weighted mode	8	0.448	0.768	1.565	0.34758-7.04979	0.578
genusActinomyces	MR Egger	5	0.725	2.268	2.065	0.02425-175.86166	0.77
genusActinomyces	Weighted median	5	-0.021	0.847	0.979	0.18607-5.15435	0.98
genusActinomyces	Inverse variance weighted	5	0.154	0.654	1.167	0.32368-4.20779	0.813	0.997542
genusActinomyces	Simple mode	5	-0.016	1.061	0.984	0.12315-7.86924	0.989
genusActinomyces	Weighted mode	5	-0.027	1.122	0.974	0.10803-8.77532	0.982
genusAdlercreutzia	MR Egger	8	-3.406	2.731	0.033	0.00016-7.0036	0.259
genusAdlercreutzia	Weighted median	8	-0.664	0.725	0.515	0.12423-2.13322	0.36
genusAdlercreutzia	Inverse variance weighted	8	-0.204	0.602	0.816	0.25087-2.65238	0.735	0.988373
genusAdlercreutzia	Simple mode	8	-0.914	1.228	0.401	0.03613-4.45214	0.481
genusAdlercreutzia	Weighted mode	8	-0.914	1.126	0.401	0.04411-3.64702	0.444
genusAkkermansia	MR Egger	9	0.007	1.557	1.007	0.04764-21.27259	0.997
genusAkkermansia	Weighted median	9	0.708	0.726	2.03	0.48943-8.42185	0.329
genusAkkermansia	Inverse variance weighted	9	0.974	0.548	2.65	0.90473-7.76104	0.076	1
genusAkkermansia	Simple mode	9	0.655	1.083	1.924	0.23027-16.08395	0.562
genusAkkermansia	Weighted mode	9	0.551	0.901	1.734	0.29642-10.14721	0.558
genusAlistipes	MR Egger	14	-4.732	2.922	0.009	0.00003-2.70784	0.131
genusAlistipes	Weighted median	14	0.948	0.797	2.581	0.5411-12.30892	0.234
genusAlistipes	Inverse variance weighted	14	0.68	0.615	1.974	0.5919-6.58602	0.268	1
genusAlistipes	Simple mode	14	1.099	1.429	3	0.18243-49.34428	0.456
genusAlistipes	Weighted mode	14	1.079	1.56	2.942	0.13821-62.63081	0.501
genusAllisonella	MR Egger	7	0.005	3.06	1.005	0.0025-404.55383	0.999
genusAllisonella	Weighted median	7	-0.13	0.494	0.878	0.33356-2.3116	0.792
genusAllisonella	Inverse variance weighted	7	-0.187	0.427	0.829	0.35907-1.91516	0.661	0.976616
genusAllisonella	Simple mode	7	-0.145	0.854	0.865	0.16228-4.60667	0.87
genusAllisonella	Weighted mode	7	-0.134	0.868	0.875	0.15955-4.79827	0.883
genusAlloprevotella	MR Egger	6	3.046	3.681	21.038	0.01549-28580.41005	0.454
genusAlloprevotella	Weighted median	6	0.118	0.463	1.125	0.45384-2.79063	0.799
genusAlloprevotella	Inverse variance weighted	6	0.202	0.395	1.224	0.56372-2.65643	0.61	1
genusAlloprevotella	Simple mode	6	-0.061	0.701	0.94	0.2382-3.71323	0.934
genusAlloprevotella	Weighted mode	6	-0.061	0.68	0.94	0.24782-3.56908	0.932
genusAnaerofilum	MR Egger	9	-0.598	2.622	0.55	0.00322-93.84261	0.826
genusAnaerofilum	Weighted median	9	0.358	0.557	1.431	0.48001-4.2646	0.52
genusAnaerofilum	Inverse variance weighted	9	0.129	0.39	1.137	0.52959-2.44194	0.742	0.970547
genusAnaerofilum	Simple mode	9	1.001	0.907	2.72	0.45937-16.11057	0.302
genusAnaerofilum	Weighted mode	9	1.027	0.916	2.793	0.46344-16.83449	0.295
genusAnaerostipes	MR Egger	11	-0.05	2.13	0.951	0.01464-61.81175	0.982
genusAnaerostipes	Weighted median	11	0.304	0.829	1.355	0.26683-6.88427	0.714
genusAnaerostipes	Inverse variance weighted	11	0.275	0.644	1.317	0.37255-4.65232	0.669	0.981472
genusAnaerostipes	Simple mode	11	0.266	1.278	1.305	0.1065-15.98238	0.839
genusAnaerostipes	Weighted mode	11	0.285	1.365	1.33	0.09154-19.31974	0.839
genusAnaerotruncus	MR Egger	12	0.539	1.907	1.715	0.0408-72.05556	0.783
genusAnaerotruncus	Weighted median	12	-0.031	0.778	0.969	0.21116-4.45118	0.968
genusAnaerotruncus	Inverse variance weighted	12	-0.423	0.61	0.655	0.19812-2.16811	0.489	1
genusAnaerotruncus	Simple mode	12	0.69	1.416	1.994	0.12419-32.00537	0.636
genusAnaerotruncus	Weighted mode	12	0.654	1.335	1.923	0.14039-26.33223	0.634
genusBacteroides	MR Egger	8	2.167	4.134	8.734	0.00265-28828.20144	0.619
genusBacteroides	Weighted median	8	0.617	1.012	1.854	0.25492-13.48286	0.542
genusBacteroides	Inverse variance weighted	8	0.211	0.785	1.235	0.26505-5.75622	0.788	0.997703
genusBacteroides	Simple mode	8	0.875	1.695	2.399	0.0865-66.53254	0.622
genusBacteroides	Weighted mode	8	0.875	1.498	2.399	0.12732-45.1991	0.577
genusBarnesiella	MR Egger	10	2.385	2.029	10.861	0.2034-579.91084	0.274
genusBarnesiella	Weighted median	10	0.693	0.856	1.999	0.37361-10.69556	0.418
genusBarnesiella	Inverse variance weighted	10	0.312	0.634	1.367	0.39419-4.73901	0.622	0.970858
genusBarnesiella	Simple mode	10	1.028	1.397	2.796	0.18104-43.18275	0.48
genusBarnesiella	Weighted mode	10	1.048	1.335	2.851	0.20834-39.01991	0.453
genusBifidobacterium	MR Egger	13	1.163	1.364	3.199	0.22076-46.34699	0.412
genusBifidobacterium	Weighted median	13	-0.039	0.661	0.962	0.26321-3.51287	0.953
genusBifidobacterium	Inverse variance weighted	13	-0.366	0.563	0.693	0.22995-2.09008	0.515	1
genusBifidobacterium	Simple mode	13	0.156	0.913	1.169	0.19507-7.00112	0.867
genusBifidobacterium	Weighted mode	13	0.128	0.783	1.137	0.24486-5.27847	0.873
genusBilophila	MR Egger	10	0.138	3.11	1.148	0.00259-509.15014	0.966
genusBilophila	Weighted median	10	0.113	0.735	1.12	0.26526-4.72995	0.877
genusBilophila	Inverse variance weighted	10	0.117	0.615	1.124	0.33681-3.75298	0.849	1
genusBilophila	Simple mode	10	0.404	1.173	1.498	0.15027-14.92514	0.739
genusBilophila	Weighted mode	10	0.475	1.152	1.607	0.16799-15.38192	0.69
genusBlautia	Inverse variance weighted	2	-0.486	1.205	0.615	0.05795-6.52871	0.687	0.984708
genusButyricicoccus	MR Egger	8	-0.604	1.021	0.547	0.07393-4.04275	0.576
genusButyricicoccus	Weighted median	8	0.17	0.738	1.185	0.27905-5.03132	0.818
genusButyricicoccus	Inverse variance weighted	8	0.059	0.575	1.061	0.34398-3.27341	0.918	0.999827
genusButyricicoccus	Simple mode	8	0.273	0.995	1.315	0.18707-9.23701	0.791
genusButyricicoccus	Weighted mode	8	-0.028	0.748	0.972	0.22444-4.21098	0.971
genusButyricimonas	MR Egger	12	-2.322	1.577	0.098	0.00446-2.15873	0.172
genusButyricimonas	Weighted median	12	0.048	0.633	1.049	0.30342-3.62479	0.94
genusButyricimonas	Inverse variance weighted	12	-0.051	0.478	0.951	0.37244-2.42702	0.916	1
genusButyricimonas	Simple mode	12	-0.005	1.084	0.995	0.11878-8.33195	0.996
genusButyricimonas	Weighted mode	12	0.013	1.122	1.013	0.11239-9.12424	0.991
genusButyrivibrio	MR Egger	12	-1.682	1.922	0.186	0.0043-8.04701	0.402
genusButyrivibrio	Weighted median	12	0.468	0.393	1.597	0.73996-3.44725	0.233
genusButyrivibrio	Inverse variance weighted	12	0.267	0.375	1.306	0.62594-2.72536	0.477	1
genusButyrivibrio	Simple mode	12	0.904	0.651	2.47	0.6896-8.84693	0.192
genusButyrivibrio	Weighted mode	12	0.783	0.681	2.187	0.57521-8.31711	0.275
genusCandidatusSoleaferrea	MR Egger	10	2.252	2.777	9.509	0.04115-2197.43661	0.441
genusCandidatusSoleaferrea	Weighted median	10	-0.509	0.571	0.601	0.1964-1.83875	0.372
genusCandidatusSoleaferrea	Inverse variance weighted	10	-0.316	0.562	0.729	0.24239-2.19168	0.573	1
genusCandidatusSoleaferrea	Simple mode	10	-0.53	0.831	0.589	0.11555-2.99821	0.539
genusCandidatusSoleaferrea	Weighted mode	10	-0.484	0.793	0.616	0.13011-2.91788	0.557
genusCatenibacterium	MR Egger	4	-1.004	3.853	0.366	0.00019-697.97385	0.819
genusCatenibacterium	Weighted median	4	-0.329	0.543	0.72	0.24806-2.08736	0.545
genusCatenibacterium	Inverse variance weighted	4	-0.431	0.479	0.65	0.2542-1.66106	0.368	1
genusCatenibacterium	Simple mode	4	-0.28	0.775	0.756	0.16548-3.44958	0.741
genusCatenibacterium	Weighted mode	4	-0.288	0.736	0.75	0.17721-3.17104	0.721
genusChristensenellaceaeR7group	MR Egger	8	2.557	1.988	12.898	0.26199-634.95107	0.246
genusChristensenellaceaeR7group	Weighted median	8	0.875	0.949	2.399	0.37328-15.41341	0.357
genusChristensenellaceaeR7group	Inverse variance weighted	8	0.437	0.706	1.549	0.38839-6.17594	0.535	1
genusChristensenellaceaeR7group	Simple mode	8	1.01	1.417	2.745	0.17079-44.13432	0.499
genusChristensenellaceaeR7group	Weighted mode	8	1.09	1.462	2.973	0.16941-52.17955	0.48
genusClostridiuminnocuumgroup	MR Egger	7	-0.255	2.456	0.775	0.0063-95.41925	0.921
genusClostridiuminnocuumgroup	Weighted median	7	-0.366	0.562	0.693	0.23045-2.08493	0.514
genusClostridiuminnocuumgroup	Inverse variance weighted	7	0.035	0.457	1.036	0.42283-2.537	0.939	0.978951
genusClostridiuminnocuumgroup	Simple mode	7	-0.616	0.9	0.54	0.09248-3.15151	0.519
genusClostridiuminnocuumgroup	Weighted mode	7	-0.648	0.852	0.523	0.09857-2.7781	0.476
genusClostridiumsensustricto1	MR Egger	7	-1.985	1.93	0.137	0.00313-6.03548	0.351
genusClostridiumsensustricto1	Weighted median	7	-1.476	0.908	0.228	0.03855-1.35374	0.104
genusClostridiumsensustricto1	Inverse variance weighted	7	-0.7	0.82	0.497	0.09946-2.47948	0.394	1
genusClostridiumsensustricto1	Simple mode	7	-1.987	1.748	0.137	0.00445-4.22071	0.299
genusClostridiumsensustricto1	Weighted mode	7	-2.014	1.246	0.133	0.01161-1.53271	0.157
genusCollinsella	MR Egger	7	-6.581	3.502	0.001	0-1.32858	0.119
genusCollinsella	Weighted median	7	-0.587	1.074	0.556	0.06783-4.56042	0.585
genusCollinsella	Inverse variance weighted	7	-0.515	1.259	0.597	0.05068-7.03827	0.682	0.992651
genusCollinsella	Simple mode	7	-0.575	1.408	0.563	0.03566-8.88544	0.697
genusCollinsella	Weighted mode	7	-0.575	1.472	0.563	0.03143-10.07918	0.71
genusCoprobacter	MR Egger	11	0.021	1.38	1.022	0.06832-15.27587	0.988
genusCoprobacter	Weighted median	11	-0.361	0.531	0.697	0.24626-1.97118	0.496
genusCoprobacter	Inverse variance weighted	11	-0.276	0.411	0.759	0.33888-1.69941	0.502	1
genusCoprobacter	Simple mode	11	-0.565	0.867	0.568	0.10379-3.11155	0.529
genusCoprobacter	Weighted mode	11	-0.47	0.808	0.625	0.12829-3.0448	0.574
genusCoprococcus1	MR Egger	9	-4.139	2.363	0.016	0.00016-1.63505	0.123
genusCoprococcus1	Weighted median	9	-0.364	0.961	0.695	0.10555-4.57336	0.705
genusCoprococcus1	Inverse variance weighted	9	-0.167	0.687	0.846	0.22022-3.25257	0.808	0.997318
genusCoprococcus1	Simple mode	9	-0.411	1.45	0.663	0.03868-11.35489	0.784
genusCoprococcus1	Weighted mode	9	-0.366	1.47	0.694	0.03886-12.3793	0.81
genusCoprococcus2	MR Egger	8	-6.634	5.484	0.001	0-61.29483	0.272
genusCoprococcus2	Weighted median	8	0.217	0.958	1.242	0.19009-8.11483	0.821
genusCoprococcus2	Inverse variance weighted	8	1.354	0.78	3.874	0.84064-17.85466	0.082	1
genusCoprococcus2	Simple mode	8	-0.361	1.635	0.697	0.02827-17.18147	0.832
genusCoprococcus2	Weighted mode	8	-0.361	1.506	0.697	0.0364-13.34081	0.817
genusCoprococcus3	MR Egger	6	-4.869	3.408	0.008	0.00001-6.11557	0.226
genusCoprococcus3	Weighted median	6	-1.226	1.119	0.293	0.03273-2.63152	0.273
genusCoprococcus3	Inverse variance weighted	6	-1.285	0.854	0.277	0.05188-1.475	0.132	1
genusCoprococcus3	Simple mode	6	-2.667	1.873	0.069	0.00177-2.72886	0.214
genusCoprococcus3	Weighted mode	6	-2.597	1.732	0.075	0.0025-2.22199	0.194
genusDefluviitaleaceaeUCG011	MR Egger	5	2.133	2.465	8.442	0.06729-1059.15666	0.451
genusDefluviitaleaceaeUCG011	Weighted median	5	0.403	0.85	1.496	0.28271-7.91501	0.636
genusDefluviitaleaceaeUCG011	Inverse variance weighted	5	0.531	0.678	1.7	0.45025-6.41778	0.434	1
genusDefluviitaleaceaeUCG011	Simple mode	5	0.392	1.077	1.479	0.17912-12.21536	0.735
genusDefluviitaleaceaeUCG011	Weighted mode	5	0.398	1.081	1.489	0.17877-12.40015	0.731
genusDesulfovibrio	MR Egger	9	-2.807	1.561	0.06	0.00283-1.28807	0.115
genusDesulfovibrio	Weighted median	9	-0.799	0.662	0.45	0.12278-1.64689	0.228
genusDesulfovibrio	Inverse variance weighted	9	-0.266	0.522	0.766	0.27554-2.131	0.61	0.999505
genusDesulfovibrio	Simple mode	9	-1.01	1.066	0.364	0.04511-2.9434	0.371
genusDesulfovibrio	Weighted mode	9	-0.966	1.039	0.381	0.04973-2.91479	0.38
genusDialister	MR Egger	9	-1.528	3.701	0.217	0.00015-306.74961	0.692
genusDialister	Weighted median	9	-0.056	0.82	0.946	0.18947-4.7185	0.946
genusDialister	Inverse variance weighted	9	-0.398	0.624	0.671	0.19775-2.27908	0.523	1
genusDialister	Simple mode	9	0.259	1.249	1.296	0.11209-14.97608	0.841
genusDialister	Weighted mode	9	0.23	1.106	1.259	0.14401-11.00306	0.84
genusDorea	MR Egger	10	-0.278	1.963	0.757	0.01616-35.46174	0.891
genusDorea	Weighted median	10	-0.025	0.917	0.975	0.16171-5.88009	0.978
genusDorea	Inverse variance weighted	10	0.103	0.684	1.108	0.29011-4.2313	0.881	1
genusDorea	Simple mode	10	-0.958	1.509	0.384	0.01995-7.38262	0.541
genusDorea	Weighted mode	10	-0.915	1.532	0.401	0.01987-8.07416	0.565
genusEggerthella	MR Egger	10	0.936	1.882	2.55	0.06373-102.07091	0.632
genusEggerthella	Weighted median	10	0.837	0.5	2.309	0.86645-6.1528	0.094
genusEggerthella	Inverse variance weighted	10	0.978	0.392	2.66	1.23367-5.73695	0.013	0.817361
genusEggerthella	Simple mode	10	0.365	0.816	1.441	0.2909-7.13632	0.665
genusEggerthella	Weighted mode	10	0.425	0.754	1.53	0.34917-6.70299	0.586
genusEisenbergiella	MR Egger	10	-1.365	2.946	0.255	0.00079-82.26019	0.655
genusEisenbergiella	Weighted median	10	-0.08	0.523	0.923	0.33082-2.5738	0.878
genusEisenbergiella	Inverse variance weighted	10	0.048	0.403	1.049	0.47664-2.30923	0.905	1
genusEisenbergiella	Simple mode	10	-0.048	0.784	0.953	0.20518-4.42705	0.952
genusEisenbergiella	Weighted mode	10	-0.024	0.806	0.976	0.20102-4.74042	0.977
genusEnterorhabdus	MR Egger	5	1.989	1.436	7.307	0.43755-122.03405	0.26
genusEnterorhabdus	Weighted median	5	1.169	0.742	3.218	0.75136-13.78151	0.115
genusEnterorhabdus	Inverse variance weighted	5	0.725	0.581	2.064	0.66095-6.44823	0.212	0.962516
genusEnterorhabdus	Simple mode	5	1.205	0.923	3.337	0.54695-20.36208	0.262
genusEnterorhabdus	Weighted mode	5	1.232	0.757	3.427	0.77677-15.12053	0.179
genusErysipelatoclostridium	MR Egger	14	2.574	1.828	13.117	0.36476-471.73675	0.184
genusErysipelatoclostridium	Weighted median	14	-0.455	0.595	0.634	0.19767-2.03635	0.444
genusErysipelatoclostridium	Inverse variance weighted	14	-0.169	0.437	0.844	0.3588-1.98721	0.699	0.972942
genusErysipelatoclostridium	Simple mode	14	-1.342	1.182	0.261	0.02578-2.64918	0.277
genusErysipelatoclostridium	Weighted mode	14	-1.377	1.127	0.252	0.02773-2.29614	0.243
genusErysipelotrichaceaeUCG003	Wald ratio	1	-1.378	1.354	0.252	0.01773-3.5862	0.309	1
genusEscherichiaShigella	MR Egger	7	-2.165	2.177	0.115	0.00161-8.18851	0.366
genusEscherichiaShigella	Weighted median	7	0.173	0.908	1.189	0.2004-7.04985	0.849
genusEscherichiaShigella	Inverse variance weighted	7	0.151	0.689	1.163	0.3015-4.48897	0.826	1
genusEscherichiaShigella	Simple mode	7	0.459	1.387	1.582	0.10443-23.95681	0.752
genusEscherichiaShigella	Weighted mode	7	0.275	1.371	1.317	0.08962-19.34521	0.848
genusEubacteriumbrachygroup	MR Egger	9	-0.534	2.022	0.586	0.01114-30.849	0.799
genusEubacteriumbrachygroup	Weighted median	9	0.573	0.497	1.773	0.66965-4.69386	0.249
genusEubacteriumbrachygroup	Inverse variance weighted	9	0.195	0.413	1.215	0.54081-2.7286	0.637	0.963661
genusEubacteriumbrachygroup	Simple mode	9	0.758	0.901	2.134	0.36464-12.49	0.425
genusEubacteriumbrachygroup	Weighted mode	9	0.697	0.862	2.007	0.37021-10.88083	0.443
genusEubacteriumcoprostanoligenesgroup	MR Egger	10	3.748	2.32	42.453	0.4499-4005.91759	0.145
genusEubacteriumcoprostanoligenesgroup	Weighted median	10	1.074	0.928	2.928	0.47521-18.04385	0.247
genusEubacteriumcoprostanoligenesgroup	Inverse variance weighted	10	0.463	0.688	1.589	0.41273-6.11908	0.501	1
genusEubacteriumcoprostanoligenesgroup	Simple mode	10	1.72	1.77	5.582	0.1738-179.30725	0.357
genusEubacteriumcoprostanoligenesgroup	Weighted mode	10	1.72	1.532	5.582	0.27712-112.45357	0.291
genusEubacteriumeligensgroup	MR Egger	6	2.435	5.321	11.421	0.00034-386304.85466	0.671
genusEubacteriumeligensgroup	Weighted median	6	1.115	1.056	3.049	0.38515-24.13956	0.291
genusEubacteriumeligensgroup	Inverse variance weighted	6	0.477	1.007	1.611	0.22401-11.58879	0.636	0.968315
genusEubacteriumeligensgroup	Simple mode	6	1.228	1.741	3.416	0.11263-103.59823	0.512
genusEubacteriumeligensgroup	Weighted mode	6	1.142	1.621	3.134	0.13069-75.1516	0.512
genusEubacteriumfissicatenagroup	MR Egger	4	-3.012	4.663	0.049	0.00001-458.79112	0.585
genusEubacteriumfissicatenagroup	Weighted median	4	0.345	0.611	1.412	0.42615-4.67616	0.573
genusEubacteriumfissicatenagroup	Inverse variance weighted	4	0.265	0.528	1.303	0.46291-3.66919	0.616	0.984571
genusEubacteriumfissicatenagroup	Simple mode	4	0.49	0.768	1.632	0.36211-7.35273	0.569
genusEubacteriumfissicatenagroup	Weighted mode	4	0.49	0.843	1.632	0.31282-8.51129	0.602
genusEubacteriumhalliigroup	MR Egger	14	-1.194	1.381	0.303	0.02024-4.53794	0.404
genusEubacteriumhalliigroup	Weighted median	14	-0.078	0.765	0.925	0.20652-4.13992	0.918
genusEubacteriumhalliigroup	Inverse variance weighted	14	0.189	0.593	1.208	0.3778-3.86288	0.75	0.974936
genusEubacteriumhalliigroup	Simple mode	14	0.403	1.334	1.497	0.1095-20.46312	0.767
genusEubacteriumhalliigroup	Weighted mode	14	-0.171	1.163	0.842	0.08627-8.22691	0.885
genusEubacteriumnodatumgroup	MR Egger	10	-0.676	1.358	0.509	0.03551-7.29168	0.632
genusEubacteriumnodatumgroup	Weighted median	10	0.227	0.428	1.255	0.54282-2.90121	0.595
genusEubacteriumnodatumgroup	Inverse variance weighted	10	0.117	0.309	1.124	0.61306-2.0596	0.706	0.976405
genusEubacteriumnodatumgroup	Simple mode	10	-0.461	0.683	0.631	0.16536-2.40653	0.517
genusEubacteriumnodatumgroup	Weighted mode	10	0.435	0.674	1.545	0.41228-5.79117	0.535
genusEubacteriumoxidoreducensgroup	MR Egger	4	-0.013	2.053	0.987	0.01764-55.256	0.996
genusEubacteriumoxidoreducensgroup	Weighted median	4	0.071	0.714	1.074	0.26493-4.35045	0.921
genusEubacteriumoxidoreducensgroup	Inverse variance weighted	4	0.368	0.581	1.445	0.46279-4.5121	0.526	1
genusEubacteriumoxidoreducensgroup	Simple mode	4	-0.042	0.947	0.959	0.14982-6.1401	0.968
genusEubacteriumoxidoreducensgroup	Weighted mode	4	0.005	0.91	1.005	0.16893-5.97516	0.996
genusEubacteriumrectalegroup	MR Egger	7	6.499	4.195	664.654	0.17864-2472863.14511	0.182
genusEubacteriumrectalegroup	Weighted median	7	-0.397	1.335	0.672	0.0491-9.21022	0.766
genusEubacteriumrectalegroup	Inverse variance weighted	7	-0.801	1.288	0.449	0.03593-5.60925	0.534	1
genusEubacteriumrectalegroup	Simple mode	7	-3.338	2.688	0.036	0.00018-6.89761	0.261
genusEubacteriumrectalegroup	Weighted mode	7	-3.084	2.287	0.046	0.00052-4.04728	0.226
genusEubacteriumruminantiumgroup	MR Egger	16	0.844	1.855	2.326	0.06135-88.21306	0.656
genusEubacteriumruminantiumgroup	Weighted median	16	-0.277	0.556	0.758	0.25494-2.25192	0.618
genusEubacteriumruminantiumgroup	Inverse variance weighted	16	-0.098	0.453	0.907	0.37314-2.20232	0.828	1
genusEubacteriumruminantiumgroup	Simple mode	16	-1.558	1.278	0.21	0.01721-2.57475	0.241
genusEubacteriumruminantiumgroup	Weighted mode	16	-1.601	1.305	0.202	0.01563-2.60329	0.239
genusEubacteriumventriosumgroup	MR Egger	11	-4.424	3.457	0.012	0.00001-10.50272	0.233
genusEubacteriumventriosumgroup	Weighted median	11	-0.178	0.83	0.837	0.16454-4.26034	0.831
genusEubacteriumventriosumgroup	Inverse variance weighted	11	0.066	0.621	1.069	0.31651-3.60844	0.915	1
genusEubacteriumventriosumgroup	Simple mode	11	-1.195	1.413	0.303	0.019-4.82471	0.417
genusEubacteriumventriosumgroup	Weighted mode	11	-0.933	1.446	0.393	0.02312-6.69482	0.533
genusEubacteriumxylanophilumgroup	MR Egger	5	3.027	4.052	20.645	0.00734-58052.40431	0.509
genusEubacteriumxylanophilumgroup	Weighted median	5	0.661	1.073	1.936	0.23652-15.85438	0.538
genusEubacteriumxylanophilumgroup	Inverse variance weighted	5	0.916	0.911	2.499	0.41903-14.90152	0.315	1
genusEubacteriumxylanophilumgroup	Simple mode	5	0.585	1.347	1.794	0.12797-25.1522	0.687
genusEubacteriumxylanophilumgroup	Weighted mode	5	0.559	1.404	1.749	0.11169-27.38334	0.711
genusFaecalibacterium	MR Egger	7	1.021	1.371	2.776	0.18895-40.78776	0.49
genusFaecalibacterium	Weighted median	7	0.758	0.897	2.135	0.3679-12.38684	0.398
genusFaecalibacterium	Inverse variance weighted	7	1.071	0.684	2.918	0.76292-11.15907	0.118	1
genusFaecalibacterium	Simple mode	7	0.766	1.256	2.152	0.18354-25.2244	0.564
genusFaecalibacterium	Weighted mode	7	0.689	0.961	1.992	0.30316-13.08997	0.5
genusFamilyXIIIAD3011group	MR Egger	8	2.073	3.547	7.95	0.00761-8310.942	0.58
genusFamilyXIIIAD3011group	Weighted median	8	-0.624	0.875	0.536	0.09637-2.98107	0.476
genusFamilyXIIIAD3011group	Inverse variance weighted	8	-0.468	0.695	0.626	0.16043-2.44422	0.501	1
genusFamilyXIIIAD3011group	Simple mode	8	-0.713	1.226	0.49	0.04432-5.41674	0.579
genusFamilyXIIIAD3011group	Weighted mode	8	-0.66	1.209	0.517	0.04839-5.52325	0.602
genusFamilyXIIIUCG001	MR Egger	6	1.835	1.906	6.266	0.14949-262.6726	0.39
genusFamilyXIIIUCG001	Weighted median	6	1.171	0.927	3.224	0.52426-19.82567	0.207
genusFamilyXIIIUCG001	Inverse variance weighted	6	0.863	0.718	2.369	0.5806-9.67016	0.229	0.99345
genusFamilyXIIIUCG001	Simple mode	6	1.428	1.251	4.17	0.35952-48.37467	0.305
genusFamilyXIIIUCG001	Weighted mode	6	1.336	1.074	3.806	0.4639-31.22024	0.268
genusFlavonifractor	MR Egger	4	-7.475	6.797	0.001	0-346.02787	0.386
genusFlavonifractor	Weighted median	4	-1.126	1.087	0.324	0.03856-2.73019	0.3
genusFlavonifractor	Inverse variance weighted	4	-0.545	1.387	0.58	0.03824-8.79194	0.694	0.988394
genusFlavonifractor	Simple mode	4	-1.981	1.598	0.138	0.00601-3.16611	0.303
genusFlavonifractor	Weighted mode	4	-1.802	1.513	0.165	0.00851-3.20048	0.319
genusFusicatenibacter	MR Egger	17	-2.906	2.126	0.055	0.00085-3.52763	0.192
genusFusicatenibacter	Weighted median	17	-0.044	0.774	0.957	0.20965-4.36553	0.954
genusFusicatenibacter	Inverse variance weighted	17	0.431	0.561	1.539	0.51267-4.61816	0.442	1
genusFusicatenibacter	Simple mode	17	-0.801	1.544	0.449	0.02177-9.25193	0.611
genusFusicatenibacter	Weighted mode	17	-0.83	1.292	0.436	0.03464-5.48932	0.53
genusGordonibacter	MR Egger	10	1.039	1.416	2.825	0.17593-45.37475	0.484
genusGordonibacter	Weighted median	10	0.813	0.462	2.255	0.91133-5.57782	0.079
genusGordonibacter	Inverse variance weighted	10	0.595	0.339	1.814	0.93408-3.52192	0.079	1
genusGordonibacter	Simple mode	10	1.19	0.749	3.288	0.75712-14.2763	0.147
genusGordonibacter	Weighted mode	10	1.138	0.805	3.121	0.64471-15.10529	0.191
genusHaemophilus	MR Egger	9	0.92	1.071	2.51	0.30772-20.466	0.419
genusHaemophilus	Weighted median	9	-0.414	0.616	0.661	0.19747-2.21195	0.502
genusHaemophilus	Inverse variance weighted	9	-0.356	0.457	0.701	0.28615-1.71536	0.436	1
genusHaemophilus	Simple mode	9	-0.54	0.98	0.583	0.08536-3.97755	0.597
genusHaemophilus	Weighted mode	9	-0.421	0.931	0.656	0.10577-4.07278	0.663
genusHoldemanella	MR Egger	8	2.717	2.025	15.133	0.28613-800.37382	0.228
genusHoldemanella	Weighted median	8	0.471	0.654	1.602	0.44485-5.76632	0.471
genusHoldemanella	Inverse variance weighted	8	0.173	0.515	1.189	0.43304-3.26465	0.737	0.977555
genusHoldemanella	Simple mode	8	0.534	0.966	1.705	0.25659-11.33478	0.598
genusHoldemanella	Weighted mode	8	0.534	0.922	1.705	0.27983-10.39351	0.581
genusHoldemania	MR Egger	10	0.476	1.936	1.609	0.03622-71.51691	0.812
genusHoldemania	Weighted median	10	0.202	0.678	1.224	0.32376-4.62695	0.766
genusHoldemania	Inverse variance weighted	10	0.033	0.56	1.033	0.34437-3.09895	0.954	0.968635
genusHoldemania	Simple mode	10	0.116	1.084	1.123	0.13424-9.3999	0.917
genusHoldemania	Weighted mode	10	0.185	1.09	1.203	0.14194-10.1979	0.869
genusHowardella	MR Egger	9	0.831	1.558	2.295	0.10826-48.6327	0.61
genusHowardella	Weighted median	9	-0.165	0.465	0.848	0.34102-2.10924	0.723
genusHowardella	Inverse variance weighted	9	-0.299	0.355	0.742	0.37-1.48741	0.4	1
genusHowardella	Simple mode	9	-0.013	0.723	0.987	0.23932-4.06871	0.986
genusHowardella	Weighted mode	9	-0.032	0.664	0.968	0.26344-3.55941	0.963
genusHungatella	MR Egger	4	-1.423	3.044	0.241	0.00062-93.96854	0.686
genusHungatella	Weighted median	4	-0.075	0.638	0.928	0.26585-3.23918	0.907
genusHungatella	Inverse variance weighted	4	-0.044	0.547	0.957	0.32716-2.7977	0.936	0.996924
genusHungatella	Simple mode	4	-0.375	0.954	0.687	0.10586-4.46178	0.721
genusHungatella	Weighted mode	4	-0.342	0.882	0.71	0.12608-4.00301	0.724
genusIntestinibacter	MR Egger	14	-0.93	1.539	0.395	0.01933-8.05817	0.557
genusIntestinibacter	Weighted median	14	-0.403	0.655	0.668	0.18504-2.41391	0.539
genusIntestinibacter	Inverse variance weighted	14	-0.287	0.49	0.75	0.28685-1.9619	0.558	1
genusIntestinibacter	Simple mode	14	-0.44	1.003	0.644	0.09011-4.60076	0.668
genusIntestinibacter	Weighted mode	14	-0.44	1.006	0.644	0.08955-4.62961	0.669
genusIntestinimonas	MR Egger	12	1.448	2.379	4.254	0.04012-451.03682	0.556
genusIntestinimonas	Weighted median	12	-0.12	0.762	0.887	0.19906-3.95383	0.875
genusIntestinimonas	Inverse variance weighted	12	0.201	0.637	1.222	0.35097-4.2577	0.752	0.971672
genusIntestinimonas	Simple mode	12	-0.053	1.529	0.949	0.04742-18.9818	0.973
genusIntestinimonas	Weighted mode	12	-0.022	1.315	0.978	0.07438-12.86437	0.987
genusLachnoclostridium	MR Egger	12	-1.237	2.292	0.29	0.00325-25.95311	0.601
genusLachnoclostridium	Weighted median	12	1.061	0.869	2.888	0.52553-15.87522	0.222
genusLachnoclostridium	Inverse variance weighted	12	1.171	0.664	3.226	0.87851-11.8451	0.078	1
genusLachnoclostridium	Simple mode	12	0.563	1.547	1.755	0.08454-36.43849	0.723
genusLachnoclostridium	Weighted mode	12	0.434	1.392	1.543	0.10082-23.62291	0.761
genusLachnospiraceaeFCS020group	MR Egger	11	0.779	1.631	2.179	0.08902-53.31297	0.645
genusLachnospiraceaeFCS020group	Weighted median	11	-0.658	0.768	0.518	0.11491-2.33575	0.392
genusLachnospiraceaeFCS020group	Inverse variance weighted	11	-0.341	0.618	0.711	0.21159-2.38966	0.581	1
genusLachnospiraceaeFCS020group	Simple mode	11	-2.025	1.563	0.132	0.00617-2.82491	0.224
genusLachnospiraceaeFCS020group	Weighted mode	11	-1.653	1.264	0.191	0.01609-2.27848	0.22
genusLachnospiraceaeNC2004group	MR Egger	8	0.379	3.144	1.46	0.00308-692.43782	0.908
genusLachnospiraceaeNC2004group	Weighted median	8	0.104	0.727	1.109	0.267-4.60692	0.887
genusLachnospiraceaeNC2004group	Inverse variance weighted	8	0.696	0.638	2.006	0.57419-7.00985	0.275	1
genusLachnospiraceaeNC2004group	Simple mode	8	-0.158	1.248	0.854	0.07398-9.86017	0.903
genusLachnospiraceaeNC2004group	Weighted mode	8	-0.258	1.095	0.773	0.09033-6.6126	0.821
genusLachnospiraceaeND3007group	MR Egger	3	-1.306	36.961	0.271	0-7.83745882225741E+30	0.978
genusLachnospiraceaeND3007group	Weighted median	3	-1.71	1.701	0.181	0.00645-5.07575	0.315
genusLachnospiraceaeND3007group	Inverse variance weighted	3	-1.213	1.605	0.297	0.01279-6.91353	0.45	1
genusLachnospiraceaeND3007group	Simple mode	3	-2.241	2.154	0.106	0.00156-7.24281	0.407
genusLachnospiraceaeND3007group	Weighted mode	3	-2.276	1.96	0.103	0.00221-4.785	0.365
genusLachnospiraceaeNK4A136group	MR Egger	13	-1.202	0.968	0.301	0.04508-2.00603	0.24
genusLachnospiraceaeNK4A136group	Weighted median	13	-0.434	0.753	0.648	0.14801-2.83464	0.564
genusLachnospiraceaeNK4A136group	Inverse variance weighted	13	-0.691	0.501	0.501	0.18779-1.33817	0.168	0.963796
genusLachnospiraceaeNK4A136group	Simple mode	13	-0.075	1.334	0.928	0.068-12.66831	0.956
genusLachnospiraceaeNK4A136group	Weighted mode	13	0.112	1.144	1.118	0.11882-10.5277	0.924
genusLachnospiraceaeUCG001	MR Egger	10	0.818	3.934	2.265	0.00102-5051.19671	0.841
genusLachnospiraceaeUCG001	Weighted median	10	-1.035	0.84	0.355	0.0685-1.84079	0.217
genusLachnospiraceaeUCG001	Inverse variance weighted	10	-0.678	0.809	0.508	0.10396-2.48002	0.402	1
genusLachnospiraceaeUCG001	Simple mode	10	-1.803	1.725	0.165	0.0056-4.84847	0.323
genusLachnospiraceaeUCG001	Weighted mode	10	-1.803	1.453	0.165	0.00955-2.84227	0.246
genusLachnospiraceaeUCG004	MR Egger	12	-2.418	2.307	0.089	0.00097-8.19552	0.319
genusLachnospiraceaeUCG004	Weighted median	12	0.041	0.769	1.042	0.23081-4.7071	0.957
genusLachnospiraceaeUCG004	Inverse variance weighted	12	0.498	0.582	1.645	0.52578-5.14966	0.392	1
genusLachnospiraceaeUCG004	Simple mode	12	-0.35	1.229	0.704	0.06335-7.83136	0.781
genusLachnospiraceaeUCG004	Weighted mode	12	-0.35	1.272	0.704	0.05822-8.52079	0.788
genusLachnospiraceaeUCG008	MR Egger	10	1.8	2.197	6.048	0.08156-448.54219	0.436
genusLachnospiraceaeUCG008	Weighted median	10	-0.204	0.564	0.815	0.26975-2.46434	0.718
genusLachnospiraceaeUCG008	Inverse variance weighted	10	0.024	0.425	1.025	0.44549-2.35693	0.954	0.964115
genusLachnospiraceaeUCG008	Simple mode	10	-0.435	0.908	0.648	0.10924-3.83807	0.644
genusLachnospiraceaeUCG008	Weighted mode	10	-0.354	0.905	0.702	0.11926-4.13455	0.705
genusLachnospiraceaeUCG010	MR Egger	8	-0.565	1.643	0.568	0.02268-14.2354	0.743
genusLachnospiraceaeUCG010	Weighted median	8	0.479	0.807	1.614	0.33169-7.85808	0.553
genusLachnospiraceaeUCG010	Inverse variance weighted	8	0.43	0.629	1.537	0.44785-5.27835	0.494	1
genusLachnospiraceaeUCG010	Simple mode	8	0.214	1.183	1.239	0.12197-12.58064	0.861
genusLachnospiraceaeUCG010	Weighted mode	8	-0.249	1.129	0.78	0.08524-7.13223	0.832
genusLachnospira	Wald ratio	1	1.094	2.132	2.985	0.0457-194.96478	0.608	1
genusLactobacillus	MR Egger	6	-2.161	1.641	0.115	0.00462-2.87276	0.258
genusLactobacillus	Weighted median	6	1.231	0.728	3.423	0.82114-14.26953	0.091
genusLactobacillus	Inverse variance weighted	6	0.707	0.536	2.028	0.70939-5.80023	0.187	1
genusLactobacillus	Simple mode	6	1.43	1.09	4.181	0.49369-35.40256	0.246
genusLactobacillus	Weighted mode	6	1.405	1.08	4.075	0.49079-33.83077	0.25
genusLactococcus	MR Egger	8	-0.132	2.104	0.876	0.01418-54.11737	0.952
genusLactococcus	Weighted median	8	-0.043	0.518	0.958	0.34724-2.64088	0.933
genusLactococcus	Inverse variance weighted	8	0.546	0.449	1.726	0.71555-4.16234	0.224	0.994591
genusLactococcus	Simple mode	8	-0.073	0.658	0.929	0.25568-3.37756	0.914
genusLactococcus	Weighted mode	8	-0.073	0.6	0.929	0.28649-3.0143	0.906
genusMarvinbryantia	MR Egger	10	2.596	2.518	13.406	0.0964-1864.54862	0.333
genusMarvinbryantia	Weighted median	10	0.743	0.786	2.103	0.45019-9.81928	0.345
genusMarvinbryantia	Inverse variance weighted	10	1.046	0.62	2.846	0.84434-9.5932	0.092	1
genusMarvinbryantia	Simple mode	10	1.744	1.146	5.721	0.60533-54.06733	0.162
genusMarvinbryantia	Weighted mode	10	1.718	1.149	5.573	0.58668-52.93643	0.169
genusMethanobrevibacter	MR Egger	5	4.458	1.572	86.303	3.95993-1880.8969	0.066
genusMethanobrevibacter	Weighted median	5	0.864	0.587	2.373	0.75054-7.50189	0.141
genusMethanobrevibacter	Inverse variance weighted	5	0.474	0.65	1.607	0.44905-5.74786	0.466	1
genusMethanobrevibacter	Simple mode	5	0.783	0.757	2.187	0.49656-9.6357	0.359
genusMethanobrevibacter	Weighted mode	5	0.832	0.722	2.297	0.5584-9.44857	0.313
genusOdoribacter	MR Egger	6	-1.312	2.819	0.269	0.00107-67.5942	0.666
genusOdoribacter	Weighted median	6	1.174	1.062	3.234	0.40352-25.9207	0.269
genusOdoribacter	Inverse variance weighted	6	1.172	0.824	3.227	0.64123-16.23905	0.155	1
genusOdoribacter	Simple mode	6	2.271	1.675	9.694	0.36361-258.42108	0.233
genusOdoribacter	Weighted mode	6	-0.059	1.529	0.943	0.04707-18.89113	0.971
genusOlsenella	MR Egger	11	1.243	1.291	3.466	0.27591-43.54226	0.361
genusOlsenella	Weighted median	11	0.448	0.425	1.565	0.68043-3.59959	0.292
genusOlsenella	Inverse variance weighted	11	0.447	0.323	1.563	0.83057-2.9423	0.166	0.981875
genusOlsenella	Simple mode	11	0.419	0.667	1.521	0.41173-5.62017	0.543
genusOlsenella	Weighted mode	11	0.394	0.666	1.484	0.40224-5.47221	0.567
genusOscillibacter	MR Egger	11	0.402	1.707	1.495	0.0527-42.4236	0.819
genusOscillibacter	Weighted median	11	-0.376	0.58	0.686	0.22042-2.1376	0.516
genusOscillibacter	Inverse variance weighted	11	-0.388	0.464	0.678	0.27331-1.68434	0.403	1
genusOscillibacter	Simple mode	11	-1.032	0.932	0.356	0.0574-2.2129	0.294
genusOscillibacter	Weighted mode	11	-1	0.924	0.368	0.06021-2.24858	0.304
genusOscillospira	MR Egger	8	-0.935	2.709	0.393	0.00194-79.3892	0.742
genusOscillospira	Weighted median	8	-0.202	0.821	0.817	0.16333-4.08901	0.806
genusOscillospira	Inverse variance weighted	8	-0.209	0.62	0.812	0.24067-2.73737	0.737	0.983743
genusOscillospira	Simple mode	8	-0.657	1.409	0.519	0.03279-8.20061	0.655
genusOscillospira	Weighted mode	8	-0.559	1.254	0.572	0.04895-6.67956	0.669
genusOxalobacter	MR Egger	11	0.339	1.515	1.404	0.07211-27.33054	0.828
genusOxalobacter	Weighted median	11	-0.098	0.441	0.906	0.38195-2.15117	0.824
genusOxalobacter	Inverse variance weighted	11	0.221	0.333	1.247	0.64987-2.39349	0.507	1
genusOxalobacter	Simple mode	11	-0.298	0.764	0.743	0.16604-3.32134	0.705
genusOxalobacter	Weighted mode	11	-0.247	0.711	0.781	0.19385-3.15034	0.736
genusParabacteroides	MR Egger	5	-4.115	2.767	0.016	0.00007-3.70195	0.234
genusParabacteroides	Weighted median	5	-0.817	1.147	0.442	0.04664-4.18671	0.477
genusParabacteroides	Inverse variance weighted	5	0.054	0.949	1.055	0.16435-6.7733	0.955	0.959848
genusParabacteroides	Simple mode	5	-1.121	1.835	0.326	0.00894-11.87653	0.574
genusParabacteroides	Weighted mode	5	-1.24	1.558	0.289	0.01365-6.13177	0.471
genusParaprevotella	MR Egger	13	0.145	1.5	1.156	0.06108-21.88432	0.925
genusParaprevotella	Weighted median	13	-0.808	0.54	0.446	0.15465-1.28507	0.135
genusParaprevotella	Inverse variance weighted	13	-0.802	0.397	0.449	0.20604-0.97661	0.043	1
genusParaprevotella	Simple mode	13	-0.949	0.893	0.387	0.06729-2.22858	0.309
genusParaprevotella	Weighted mode	13	-0.889	0.828	0.411	0.08112-2.08099	0.304
genusParasutterella	MR Egger	13	0.86	1.224	2.364	0.21452-26.04402	0.497
genusParasutterella	Weighted median	13	0.911	0.604	2.486	0.76024-8.12876	0.132
genusParasutterella	Inverse variance weighted	13	0.435	0.442	1.545	0.64893-3.67643	0.326	1
genusParasutterella	Simple mode	13	-0.605	1.097	0.546	0.06352-4.69132	0.591
genusParasutterella	Weighted mode	13	1.223	0.932	3.397	0.54719-21.09016	0.214
genusPeptococcus	MR Egger	12	-2.421	1.374	0.089	0.00602-1.31216	0.109
genusPeptococcus	Weighted median	12	-0.816	0.473	0.442	0.17519-1.11725	0.084
genusPeptococcus	Inverse variance weighted	12	-1.004	0.35	0.366	0.18457-0.72732	0.004	0.800168
genusPeptococcus	Simple mode	12	-0.622	0.817	0.537	0.10835-2.66128	0.462
genusPeptococcus	Weighted mode	12	-0.622	0.816	0.537	0.10851-2.6573	0.462
genusPhascolarctobacterium	MR Egger	9	-1.164	2.718	0.312	0.00151-64.30897	0.681
genusPhascolarctobacterium	Weighted median	9	0.392	0.783	1.48	0.31927-6.86133	0.616
genusPhascolarctobacterium	Inverse variance weighted	9	0.406	0.561	1.5	0.49923-4.50934	0.47	1
genusPhascolarctobacterium	Simple mode	9	1.167	1.257	3.214	0.27378-37.72489	0.38
genusPhascolarctobacterium	Weighted mode	9	1.202	1.303	3.325	0.25864-42.75431	0.383
genusPrevotella7	MR Egger	9	-2.867	2.08	0.057	0.00096-3.35651	0.211
genusPrevotella7	Weighted median	9	0.214	0.472	1.239	0.49089-3.1252	0.65
genusPrevotella7	Inverse variance weighted	9	0.25	0.352	1.284	0.64435-2.55722	0.478	1
genusPrevotella7	Simple mode	9	0.398	0.782	1.488	0.32127-6.89289	0.625
genusPrevotella7	Weighted mode	9	0.372	0.769	1.45	0.32147-6.5425	0.642
genusPrevotella9	MR Egger	13	1.256	1.818	3.512	0.09949-123.94787	0.504
genusPrevotella9	Weighted median	13	0.364	0.628	1.439	0.42002-4.93236	0.562
genusPrevotella9	Inverse variance weighted	13	0.756	0.471	2.131	0.84572-5.36709	0.109	1
genusPrevotella9	Simple mode	13	0.015	1.102	1.015	0.11714-8.79732	0.989
genusPrevotella9	Weighted mode	13	0.015	1.007	1.015	0.14111-7.30299	0.988
genusRikenellaceaeRC9gutgroup	MR Egger	10	-0.649	1.925	0.523	0.01201-22.74827	0.745
genusRikenellaceaeRC9gutgroup	Weighted median	10	0.454	0.374	1.575	0.75607-3.27984	0.225
genusRikenellaceaeRC9gutgroup	Inverse variance weighted	10	0.393	0.312	1.481	0.80296-2.73205	0.209	0.968428
genusRikenellaceaeRC9gutgroup	Simple mode	10	0.495	0.636	1.64	0.47194-5.70163	0.456
genusRikenellaceaeRC9gutgroup	Weighted mode	10	0.491	0.527	1.634	0.58174-4.58998	0.376
genusRomboutsia	MR Egger	11	0.179	1.506	1.196	0.06255-22.87772	0.908
genusRomboutsia	Weighted median	11	0.816	0.775	2.26	0.49447-10.3331	0.293
genusRomboutsia	Inverse variance weighted	11	0.652	0.571	1.92	0.62664-5.88387	0.253	1
genusRomboutsia	Simple mode	11	0.813	1.338	2.255	0.16391-31.03625	0.557
genusRomboutsia	Weighted mode	11	0.359	1.229	1.431	0.12864-15.92282	0.777
genusRoseburia	MR Egger	11	3.483	3.406	32.561	0.04104-25834.52632	0.333
genusRoseburia	Weighted median	11	1.509	1.001	4.521	0.63539-32.16923	0.132
genusRoseburia	Inverse variance weighted	11	1.439	0.858	4.218	0.78489-22.67087	0.093	1
genusRoseburia	Simple mode	11	0.959	1.628	2.61	0.10731-63.48286	0.569
genusRoseburia	Weighted mode	11	0.959	1.513	2.61	0.1346-50.61252	0.54
genusRuminiclostridium5	MR Egger	10	3.933	2.821	51.079	0.20281-12864.44858	0.201
genusRuminiclostridium5	Weighted median	10	0.312	0.943	1.366	0.21529-8.66778	0.741
genusRuminiclostridium5	Inverse variance weighted	10	0.391	0.711	1.478	0.36676-5.95959	0.583	0.996411
genusRuminiclostridium5	Simple mode	10	0.326	1.549	1.385	0.06649-28.84239	0.838
genusRuminiclostridium5	Weighted mode	10	0.304	1.512	1.356	0.07002-26.24762	0.845
genusRuminiclostridium6	MR Egger	11	-1.952	2.122	0.142	0.00222-9.08372	0.382
genusRuminiclostridium6	Weighted median	11	-0.507	0.846	0.602	0.11485-3.16056	0.549
genusRuminiclostridium6	Inverse variance weighted	11	-0.062	0.626	0.94	0.27555-3.20874	0.922	0.998515
genusRuminiclostridium6	Simple mode	11	-1.09	1.405	0.336	0.0214-5.28048	0.456
genusRuminiclostridium6	Weighted mode	11	-1.013	1.341	0.363	0.0262-5.03033	0.467
genusRuminiclostridium9	MR Egger	9	5.54	3.303	254.681	0.39283-165116.40839	0.137
genusRuminiclostridium9	Weighted median	9	1.037	0.981	2.822	0.41219-19.3213	0.29
genusRuminiclostridium9	Inverse variance weighted	9	1.052	0.747	2.863	0.66176-12.38492	0.159	0.970572
genusRuminiclostridium9	Simple mode	9	1.376	1.599	3.96	0.17252-90.91282	0.414
genusRuminiclostridium9	Weighted mode	9	1.376	1.5	3.96	0.20918-74.98058	0.386
genusRuminococcaceaeNK4A214group	MR Egger	9	0.806	2.749	2.238	0.01022-489.91732	0.778
genusRuminococcaceaeNK4A214group	Weighted median	9	-1.327	0.933	0.265	0.04261-1.65071	0.155
genusRuminococcaceaeNK4A214group	Inverse variance weighted	9	-1.838	0.724	0.159	0.03848-0.65756	0.011	1
genusRuminococcaceaeNK4A214group	Simple mode	9	-0.827	1.43	0.437	0.02651-7.20929	0.579
genusRuminococcaceaeNK4A214group	Weighted mode	9	-0.89	1.369	0.411	0.02804-6.01323	0.534
genusRuminococcaceaeUCG002	MR Egger	17	-0.518	1.766	0.596	0.01869-18.9769	0.773
genusRuminococcaceaeUCG002	Weighted median	17	1.003	0.736	2.727	0.64494-11.52877	0.173
genusRuminococcaceaeUCG002	Inverse variance weighted	17	0.541	0.51	1.718	0.63215-4.66668	0.289	1
genusRuminococcaceaeUCG002	Simple mode	17	1.553	1.326	4.725	0.35113-63.58332	0.259
genusRuminococcaceaeUCG002	Weighted mode	17	1.529	1.335	4.615	0.33744-63.11905	0.269
genusRuminococcaceaeUCG003	MR Egger	11	-1.659	1.923	0.19	0.00439-8.23766	0.41
genusRuminococcaceaeUCG003	Weighted median	11	-0.478	0.77	0.62	0.13714-2.80157	0.534
genusRuminococcaceaeUCG003	Inverse variance weighted	11	-0.021	0.589	0.98	0.30879-3.1073	0.972	0.972015
genusRuminococcaceaeUCG003	Simple mode	11	-0.658	1.243	0.518	0.0453-5.92179	0.608
genusRuminococcaceaeUCG003	Weighted mode	11	-0.846	1.221	0.429	0.03919-4.69892	0.504
genusRuminococcaceaeUCG004	MR Egger	10	3.163	2.508	23.649	0.17353-3223.00363	0.243
genusRuminococcaceaeUCG004	Weighted median	10	0.575	0.674	1.778	0.47394-6.66747	0.394
genusRuminococcaceaeUCG004	Inverse variance weighted	10	0.299	0.52	1.349	0.48694-3.73508	0.565	1
genusRuminococcaceaeUCG004	Simple mode	10	0.695	1.036	2.004	0.26323-15.25458	0.519
genusRuminococcaceaeUCG004	Weighted mode	10	0.695	0.966	2.004	0.30154-13.31657	0.49
genusRuminococcaceaeUCG005	MR Egger	11	-1.491	2.358	0.225	0.00221-22.91038	0.543
genusRuminococcaceaeUCG005	Weighted median	11	-0.18	0.791	0.836	0.17714-3.94225	0.821
genusRuminococcaceaeUCG005	Inverse variance weighted	11	-0.099	0.626	0.906	0.26568-3.08914	0.875	1
genusRuminococcaceaeUCG005	Simple mode	11	0.232	1.404	1.261	0.08049-19.7702	0.872
genusRuminococcaceaeUCG005	Weighted mode	11	-0.215	1.302	0.807	0.06288-10.35361	0.872
genusRuminococcaceaeUCG009	MR Egger	10	0.279	3.333	1.322	0.00192-909.39887	0.935
genusRuminococcaceaeUCG009	Weighted median	10	-0.128	0.649	0.88	0.2465-3.14051	0.844
genusRuminococcaceaeUCG009	Inverse variance weighted	10	0.197	0.489	1.218	0.4669-3.17796	0.687	0.99197
genusRuminococcaceaeUCG009	Simple mode	10	-0.352	1.111	0.704	0.07974-6.20832	0.759
genusRuminococcaceaeUCG009	Weighted mode	10	-0.314	0.99	0.731	0.10488-5.09128	0.759
genusRuminococcaceaeUCG010	MR Egger	6	-2.971	2.326	0.051	0.00054-4.88908	0.27
genusRuminococcaceaeUCG010	Weighted median	6	-0.192	0.92	0.825	0.13589-5.01259	0.835
genusRuminococcaceaeUCG010	Inverse variance weighted	6	-0.113	0.738	0.894	0.21023-3.79753	0.879	1
genusRuminococcaceaeUCG010	Simple mode	6	1.465	1.652	4.326	0.16976-110.23665	0.416
genusRuminococcaceaeUCG010	Weighted mode	6	-1.517	1.627	0.219	0.00904-5.321	0.394
genusRuminococcaceaeUCG011	MR Egger	8	2.095	2.736	8.121	0.03805-1733.30079	0.473
genusRuminococcaceaeUCG011	Weighted median	8	0.577	0.483	1.781	0.69075-4.59436	0.232
genusRuminococcaceaeUCG011	Inverse variance weighted	8	0.295	0.5	1.343	0.50389-3.58109	0.555	1
genusRuminococcaceaeUCG011	Simple mode	8	0.516	0.714	1.676	0.41318-6.79957	0.493
genusRuminococcaceaeUCG011	Weighted mode	8	0.516	0.693	1.676	0.43066-6.5236	0.481
genusRuminococcaceaeUCG013	MR Egger	12	0.472	1.857	1.603	0.0421-61.06862	0.804
genusRuminococcaceaeUCG013	Weighted median	12	0.738	0.83	2.091	0.41068-10.64623	0.374
genusRuminococcaceaeUCG013	Inverse variance weighted	12	0.468	0.639	1.597	0.45632-5.58837	0.464	1
genusRuminococcaceaeUCG013	Simple mode	12	1.561	1.493	4.764	0.25531-88.90734	0.318
genusRuminococcaceaeUCG013	Weighted mode	12	1.103	1.135	3.012	0.32564-27.86479	0.352
genusRuminococcaceaeUCG014	MR Egger	8	-0.612	2.951	0.542	0.00167-176.37434	0.843
genusRuminococcaceaeUCG014	Weighted median	8	0.75	0.896	2.117	0.36576-12.25219	0.402
genusRuminococcaceaeUCG014	Inverse variance weighted	8	0.375	0.714	1.455	0.35862-5.90211	0.6	1
genusRuminococcaceaeUCG014	Simple mode	8	0.993	1.343	2.699	0.19412-37.52671	0.484
genusRuminococcaceaeUCG014	Weighted mode	8	0.993	1.326	2.699	0.20076-36.28463	0.478
genusRuminococcus1	MR Egger	8	1.368	2.824	3.929	0.01552-994.86162	0.645
genusRuminococcus1	Weighted median	8	-0.332	1.013	0.718	0.0985-5.22776	0.743
genusRuminococcus1	Inverse variance weighted	8	-0.532	0.786	0.587	0.12589-2.73893	0.498	1
genusRuminococcus1	Simple mode	8	0.058	1.626	1.06	0.04377-25.66539	0.972
genusRuminococcus1	Weighted mode	8	0.115	1.572	1.122	0.05151-24.42718	0.944
genusRuminococcus2	MR Egger	13	-1.028	1.34	0.358	0.02591-4.9432	0.459
genusRuminococcus2	Weighted median	13	-1.248	0.738	0.287	0.06759-1.22043	0.091
genusRuminococcus2	Inverse variance weighted	13	-1.141	0.535	0.32	0.11196-0.91245	0.033	1
genusRuminococcus2	Simple mode	13	-1.029	1.185	0.358	0.03505-3.64707	0.402
genusRuminococcus2	Weighted mode	13	-1.358	0.954	0.257	0.03964-1.66731	0.18
genusRuminococcusgauvreauiigroup	MR Egger	10	-1.577	4.183	0.207	0.00006-751.15739	0.716
genusRuminococcusgauvreauiigroup	Weighted median	10	0.441	0.825	1.554	0.30825-7.83	0.593
genusRuminococcusgauvreauiigroup	Inverse variance weighted	10	-0.083	0.624	0.921	0.27079-3.12995	0.895	1
genusRuminococcusgauvreauiigroup	Simple mode	10	0.73	1.444	2.074	0.12231-35.1689	0.626
genusRuminococcusgauvreauiigroup	Weighted mode	10	0.73	1.466	2.074	0.11712-36.72816	0.631
genusRuminococcusgnavusgroup	MR Egger	10	-1.542	2.177	0.214	0.003-15.24835	0.499
genusRuminococcusgnavusgroup	Weighted median	10	0.147	0.505	1.159	0.43053-3.11757	0.771
genusRuminococcusgnavusgroup	Inverse variance weighted	10	-0.152	0.409	0.859	0.3852-1.91499	0.71	0.974978
genusRuminococcusgnavusgroup	Simple mode	10	0.337	0.847	1.401	0.26622-7.37734	0.7
genusRuminococcusgnavusgroup	Weighted mode	10	0.289	0.791	1.335	0.28333-6.29322	0.723
genusRuminococcustorquesgroup	MR Egger	9	-0.67	1.949	0.512	0.01123-23.32927	0.741
genusRuminococcustorquesgroup	Weighted median	9	0.979	0.932	2.662	0.42855-16.52944	0.293
genusRuminococcustorquesgroup	Inverse variance weighted	9	0.42	0.716	1.522	0.37429-6.1897	0.557	1
genusRuminococcustorquesgroup	Simple mode	9	0.993	1.381	2.7	0.18029-40.43786	0.492
genusRuminococcustorquesgroup	Weighted mode	9	1.188	1.421	3.28	0.20252-53.10793	0.427
genusSellimonas	MR Egger	8	-1.673	2.252	0.188	0.00227-15.48693	0.486
genusSellimonas	Weighted median	8	-0.517	0.445	0.596	0.24946-1.42618	0.245
genusSellimonas	Inverse variance weighted	8	-0.53	0.346	0.589	0.29871-1.16095	0.126	1
genusSellimonas	Simple mode	8	-1.179	0.776	0.308	0.0672-1.4085	0.173
genusSellimonas	Weighted mode	8	-0.843	0.718	0.43	0.10543-1.75655	0.278
genusSenegalimassilia	MR Egger	5	0.754	2.456	2.126	0.01726-261.89244	0.779
genusSenegalimassilia	Weighted median	5	-0.418	0.848	0.659	0.12498-3.47019	0.622
genusSenegalimassilia	Inverse variance weighted	5	-0.057	0.66	0.945	0.25902-3.44558	0.931	0.997876
genusSenegalimassilia	Simple mode	5	-0.568	1.097	0.567	0.06608-4.86235	0.632
genusSenegalimassilia	Weighted mode	5	-0.539	1.051	0.583	0.07433-4.5787	0.635
genusSlackia	MR Egger	5	13.824	6.549	1.00841e+06	2.68294-379021512328.085	0.125
genusSlackia	Weighted median	5	-0.365	0.84	0.694	0.13364-3.60361	0.664
genusSlackia	Inverse variance weighted	5	0.377	0.759	1.457	0.32927-6.45009	0.62	0.974559
genusSlackia	Simple mode	5	-0.715	1.159	0.489	0.0504-4.7463	0.571
genusSlackia	Weighted mode	5	-0.715	1.134	0.489	0.05297-4.51639	0.563
genusStreptococcus	MR Egger	14	0.906	2.026	2.475	0.04668-131.21725	0.663
genusStreptococcus	Weighted median	14	-0.222	0.747	0.801	0.18534-3.45956	0.766
genusStreptococcus	Inverse variance weighted	14	-0.163	0.552	0.849	0.28774-2.50676	0.767	0.984469
genusStreptococcus	Simple mode	14	-1.379	1.301	0.252	0.01967-3.22549	0.309
genusStreptococcus	Weighted mode	14	-1.379	1.364	0.252	0.01739-3.64833	0.33
genusSubdoligranulum	MR Egger	9	0.818	1.832	2.265	0.06251-82.0617	0.669
genusSubdoligranulum	Weighted median	9	0.419	0.955	1.52	0.234-9.86922	0.661
genusSubdoligranulum	Inverse variance weighted	9	0.078	0.702	1.081	0.27295-4.27959	0.912	1
genusSubdoligranulum	Simple mode	9	0.956	1.503	2.603	0.1369-49.47333	0.542
genusSubdoligranulum	Weighted mode	9	0.757	1.399	2.132	0.1374-33.09169	0.603
genusSutterella	MR Egger	11	2.51	2.677	12.305	0.06474-2338.87654	0.373
genusSutterella	Weighted median	11	-0.364	0.777	0.695	0.1516-3.18464	0.639
genusSutterella	Inverse variance weighted	11	-0.44	0.581	0.644	0.20627-2.0126	0.449	1
genusSutterella	Simple mode	11	-0.375	1.285	0.687	0.05539-8.5277	0.776
genusSutterella	Weighted mode	11	-0.141	1.364	0.868	0.05992-12.57488	0.919
genusTerrisporobacter	MR Egger	5	-1.13	2.249	0.323	0.00394-26.51867	0.65
genusTerrisporobacter	Weighted median	5	0.684	0.853	1.981	0.37224-10.54429	0.423
genusTerrisporobacter	Inverse variance weighted	5	0.525	0.705	1.69	0.42436-6.72888	0.457	1
genusTerrisporobacter	Simple mode	5	1.446	1.272	4.247	0.35071-51.43034	0.319
genusTerrisporobacter	Weighted mode	5	1.408	1.442	4.089	0.24204-69.0677	0.384
genusTuricibacter	MR Egger	8	3.978	2.949	53.396	0.16483-17297.78835	0.226
genusTuricibacter	Weighted median	8	-0.085	0.819	0.918	0.18463-4.5692	0.917
genusTuricibacter	Inverse variance weighted	8	0.427	0.789	1.533	0.32663-7.19482	0.588	0.99723
genusTuricibacter	Simple mode	8	-1.16	1.457	0.314	0.01804-5.44823	0.452
genusTuricibacter	Weighted mode	8	-1.072	1.439	0.342	0.02039-5.74938	0.481
genusTyzzerella3	MR Egger	10	-2.545	1.986	0.078	0.0016-3.85106	0.236
genusTyzzerella3	Weighted median	10	-0.285	0.541	0.752	0.26024-2.1729	0.599
genusTyzzerella3	Inverse variance weighted	10	-0.208	0.424	0.812	0.35358-1.86532	0.624	0.965338
genusTyzzerella3	Simple mode	10	0.024	1.008	1.024	0.14192-7.39224	0.982
genusTyzzerella3	Weighted mode	10	-0.137	0.965	0.872	0.13154-5.77728	0.89
genusVeillonella	MR Egger	7	-5.659	5.667	0.003	0-232.23111	0.364
genusVeillonella	Weighted median	7	0.295	0.833	1.343	0.2624-6.87035	0.724
genusVeillonella	Inverse variance weighted	7	0.618	0.706	1.856	0.46544-7.39808	0.381	1
genusVeillonella	Simple mode	7	0.067	1.302	1.069	0.08338-13.71014	0.961
genusVeillonella	Weighted mode	7	-0.051	1.308	0.951	0.07323-12.33911	0.97
genusVictivallis	MR Egger	9	0.277	2.851	1.32	0.00494-352.91132	0.925
genusVictivallis	Weighted median	9	0.279	0.436	1.322	0.56298-3.10555	0.521
genusVictivallis	Inverse variance weighted	9	0.194	0.325	1.214	0.64238-2.29487	0.55	1
genusVictivallis	Simple mode	9	0.434	0.632	1.544	0.44736-5.32763	0.511
genusVictivallis	Weighted mode	9	0.412	0.671	1.51	0.405-5.62941	0.556
orderActinomycetales	Inverse variance weighted	2	0.516	1.116	1.676	0.18793-14.94109	0.644	0.965648
orderBacillales	MR Egger	9	3.725	1.361	41.479	2.87815-597.7864	0.029
orderBacillales	Weighted median	9	0.302	0.459	1.352	0.5506-3.32202	0.51
orderBacillales	Inverse variance weighted	9	0.197	0.388	1.218	0.56887-2.6074	0.612	0.99411
orderBacillales	Simple mode	9	0.826	0.771	2.284	0.50442-10.3414	0.315
orderBacillales	Weighted mode	9	0.798	0.739	2.22	0.5213-9.45476	0.312
orderBacteroidales	MR Egger	10	-2.15	1.778	0.116	0.00357-3.80019	0.261
orderBacteroidales	Weighted median	10	-0.938	0.897	0.392	0.06747-2.27223	0.296
orderBacteroidales	Inverse variance weighted	10	-1.027	0.708	0.358	0.08936-1.43432	0.147	1
orderBacteroidales	Simple mode	10	-1.112	1.388	0.329	0.02166-4.9985	0.444
orderBacteroidales	Weighted mode	10	-1.212	1.326	0.298	0.02211-4.00635	0.385
orderBifidobacteriales	MR Egger	11	0.136	1.842	1.146	0.03096-42.39502	0.943
orderBifidobacteriales	Weighted median	11	-0.282	0.712	0.754	0.1868-3.04428	0.692
orderBifidobacteriales	Inverse variance weighted	11	-0.068	0.557	0.934	0.31353-2.78142	0.902	1
orderBifidobacteriales	Simple mode	11	-0.753	1.163	0.471	0.0482-4.60029	0.532
orderBifidobacteriales	Weighted mode	11	-0.432	1.034	0.649	0.08547-4.92854	0.685
orderBurkholderiales	MR Egger	11	-3.393	2.21	0.034	0.00044-2.55511	0.159
orderBurkholderiales	Weighted median	11	-0.834	0.89	0.434	0.07593-2.48332	0.348
orderBurkholderiales	Inverse variance weighted	11	-1.021	0.667	0.36	0.09755-1.33088	0.126	1
orderBurkholderiales	Simple mode	11	-0.785	1.507	0.456	0.02381-8.74063	0.614
orderBurkholderiales	Weighted mode	11	-0.785	1.373	0.456	0.03095-6.7247	0.58
orderClostridiales	MR Egger	14	0.463	1.297	1.588	0.12508-20.17287	0.727
orderClostridiales	Weighted median	14	0.199	0.817	1.22	0.24578-6.05548	0.808
orderClostridiales	Inverse variance weighted	14	0.079	0.554	1.082	0.36506-3.20708	0.887	1
orderClostridiales	Simple mode	14	0.771	1.34	2.163	0.15657-29.88015	0.575
orderClostridiales	Weighted mode	14	0.398	0.99	1.489	0.21394-10.36662	0.694
orderCoriobacteriales	MR Egger	11	-1.29	2.702	0.275	0.00138-54.98616	0.645
orderCoriobacteriales	Weighted median	11	0.719	0.912	2.053	0.34363-12.2695	0.43
orderCoriobacteriales	Inverse variance weighted	11	0.054	0.683	1.056	0.27664-4.02746	0.937	0.987582
orderCoriobacteriales	Simple mode	11	1.072	1.395	2.922	0.18975-45.00762	0.46
orderCoriobacteriales	Weighted mode	11	1.117	1.337	3.055	0.22233-41.97565	0.423
orderDesulfovibrionales	MR Egger	12	-1.844	1.973	0.158	0.00331-7.55921	0.372
orderDesulfovibrionales	Weighted median	12	0.375	0.817	1.456	0.29323-7.2257	0.646
orderDesulfovibrionales	Inverse variance weighted	12	-0.123	0.634	0.884	0.25504-3.06349	0.846	1
orderDesulfovibrionales	Simple mode	12	0.469	1.502	1.599	0.08417-30.36088	0.761
orderDesulfovibrionales	Weighted mode	12	0.444	1.437	1.559	0.09325-26.06244	0.763
orderEnterobacteriales	MR Egger	4	-1.998	6.103	0.136	0-21227.57146	0.774
orderEnterobacteriales	Weighted median	4	1.751	1.117	5.758	0.6455-51.36693	0.117
orderEnterobacteriales	Inverse variance weighted	4	1.416	0.996	4.123	0.58516-29.04563	0.155	1
orderEnterobacteriales	Simple mode	4	1.801	1.492	6.058	0.32541-112.76312	0.314
orderEnterobacteriales	Weighted mode	4	1.801	1.534	6.058	0.29955-122.49909	0.325
orderErysipelotrichales	MR Egger	11	-0.543	4.09	0.581	0.00019-1760.42593	0.897
orderErysipelotrichales	Weighted median	11	-1.548	0.917	0.213	0.03525-1.28396	0.092
orderErysipelotrichales	Inverse variance weighted	11	-0.782	0.802	0.457	0.09491-2.20437	0.33	1
orderErysipelotrichales	Simple mode	11	-2.114	1.506	0.121	0.00631-2.31065	0.191
orderErysipelotrichales	Weighted mode	11	-2.02	1.373	0.133	0.009-1.95441	0.172
orderGastranaerophilales	MR Egger	8	-1.079	1.64	0.34	0.01367-8.45819	0.535
orderGastranaerophilales	Weighted median	8	-0.354	0.586	0.702	0.2224-2.21438	0.546
orderGastranaerophilales	Inverse variance weighted	8	-0.349	0.472	0.705	0.27946-1.7802	0.46	1
orderGastranaerophilales	Simple mode	8	-0.355	0.868	0.701	0.12797-3.84197	0.695
orderGastranaerophilales	Weighted mode	8	-0.392	0.739	0.676	0.15889-2.87565	0.612
orderLactobacillales	MR Egger	11	-0.447	1.561	0.639	0.03001-13.62306	0.781
orderLactobacillales	Weighted median	11	-0.051	0.884	0.951	0.16795-5.38123	0.954
orderLactobacillales	Inverse variance weighted	11	-0.297	0.618	0.743	0.22103-2.49622	0.631	0.968338
orderLactobacillales	Simple mode	11	1.345	1.509	3.839	0.19943-73.8848	0.394
orderLactobacillales	Weighted mode	11	0.844	1.239	2.325	0.20489-26.37835	0.511
orderMethanobacteriales	MR Egger	8	2.769	1.817	15.944	0.45249-561.82305	0.178
orderMethanobacteriales	Weighted median	8	0.753	0.486	2.122	0.81812-5.50629	0.122
orderMethanobacteriales	Inverse variance weighted	8	0.383	0.453	1.467	0.60354-3.56462	0.398	1
orderMethanobacteriales	Simple mode	8	0.849	0.758	2.337	0.52897-10.32397	0.3
orderMethanobacteriales	Weighted mode	8	0.961	0.755	2.615	0.59482-11.49489	0.244
orderMollicutesRF9	MR Egger	11	-1.966	3.742	0.14	0.00009-214.67181	0.612
orderMollicutesRF9	Weighted median	11	-0.997	0.715	0.369	0.09075-1.49931	0.163
orderMollicutesRF9	Inverse variance weighted	11	-1.302	0.55	0.272	0.09264-0.79859	0.018	0.868884
orderMollicutesRF9	Simple mode	11	0.074	1.268	1.077	0.0897-12.93509	0.954
orderMollicutesRF9	Weighted mode	11	0.051	1.159	1.053	0.10867-10.20069	0.965
orderNB1n	MR Egger	13	-0.331	1.495	0.718	0.03836-13.43644	0.829
orderNB1n	Weighted median	13	0.788	0.432	2.199	0.94271-5.1288	0.068
orderNB1n	Inverse variance weighted	13	0.381	0.344	1.463	0.74605-2.86967	0.268	1
orderNB1n	Simple mode	13	0.937	0.671	2.552	0.6846-9.51117	0.188
orderNB1n	Weighted mode	13	0.95	0.673	2.587	0.69164-9.67531	0.183
orderPasteurellales	MR Egger	12	0.553	0.984	1.739	0.25297-11.95437	0.586
orderPasteurellales	Weighted median	12	-0.179	0.566	0.836	0.27553-2.53673	0.752
orderPasteurellales	Inverse variance weighted	12	-0.239	0.425	0.788	0.34262-1.81068	0.574	1
orderPasteurellales	Simple mode	12	-0.051	0.897	0.95	0.16394-5.50949	0.956
orderPasteurellales	Weighted mode	12	-0.113	0.857	0.894	0.16654-4.79434	0.898
orderRhodospirillales	MR Egger	12	2.43	2.73	11.362	0.0539-2394.86783	0.394
orderRhodospirillales	Weighted median	12	0.526	0.62	1.693	0.50181-5.71086	0.396
orderRhodospirillales	Inverse variance weighted	12	-0.081	0.462	0.922	0.37297-2.27928	0.86	1
orderRhodospirillales	Simple mode	12	1.073	1.049	2.925	0.37407-22.86435	0.328
orderRhodospirillales	Weighted mode	12	1.054	0.942	2.868	0.45254-18.17527	0.287
orderSelenomonadales	MR Egger	11	1.35	2.037	3.857	0.0712-208.94939	0.524
orderSelenomonadales	Weighted median	11	0.349	0.793	1.417	0.29943-6.70968	0.66
orderSelenomonadales	Inverse variance weighted	11	-0.045	0.645	0.956	0.27028-3.38137	0.944	0.969183
orderSelenomonadales	Simple mode	11	0.742	1.248	2.1	0.18177-24.26238	0.566
orderSelenomonadales	Weighted mode	11	0.742	1.203	2.1	0.19853-22.21397	0.551
orderVerrucomicrobiales	MR Egger	9	0.006	1.556	1.006	0.0477-21.2189	0.997
orderVerrucomicrobiales	Weighted median	9	0.708	0.739	2.029	0.47701-8.63076	0.338
orderVerrucomicrobiales	Inverse variance weighted	9	0.974	0.548	2.65	0.90454-7.7624	0.076	1
orderVerrucomicrobiales	Simple mode	9	0.643	1.025	1.903	0.25502-14.20008	0.548
orderVerrucomicrobiales	Weighted mode	9	0.554	0.868	1.74	0.31731-9.54526	0.541
orderVictivallales	MR Egger	7	0.434	1.319	1.544	0.1164-20.4734	0.755
orderVictivallales	Weighted median	7	0.611	0.536	1.842	0.64408-5.2674	0.255
orderVictivallales	Inverse variance weighted	7	0.461	0.412	1.585	0.70652-3.55778	0.264	1
orderVictivallales	Simple mode	7	0.924	0.71	2.518	0.62661-10.11997	0.241
orderVictivallales	Weighted mode	7	0.813	0.749	2.256	0.51945-9.79456	0.319
phylumActinobacteria	MR Egger	14	0.331	2.089	1.393	0.0232-83.6172	0.877
phylumActinobacteria	Weighted median	14	-0.46	0.709	0.632	0.15723-2.53666	0.517
phylumActinobacteria	Inverse variance weighted	14	-0.072	0.56	0.93	0.31025-2.78848	0.897	1
phylumActinobacteria	Simple mode	14	-0.557	1.142	0.573	0.06114-5.37156	0.634
phylumActinobacteria	Weighted mode	14	-0.604	1.053	0.547	0.06945-4.30377	0.576
phylumBacteroidetes	MR Egger	8	-0.999	2.945	0.368	0.00115-118.26725	0.746
phylumBacteroidetes	Weighted median	8	-1.074	1.032	0.341	0.04513-2.58375	0.298
phylumBacteroidetes	Inverse variance weighted	8	-1.236	0.811	0.291	0.05933-1.42382	0.127	1
phylumBacteroidetes	Simple mode	8	-1.021	1.36	0.36	0.02503-5.18229	0.477
phylumBacteroidetes	Weighted mode	8	-1.01	1.533	0.364	0.01805-7.34627	0.531
phylumCyanobacteria	MR Egger	7	1.45	1.715	4.262	0.14793-122.76417	0.436
phylumCyanobacteria	Weighted median	7	-0.478	0.704	0.62	0.15601-2.46322	0.497
phylumCyanobacteria	Inverse variance weighted	7	0.179	0.507	1.196	0.44305-3.22975	0.724	0.986832
phylumCyanobacteria	Simple mode	7	-0.894	1.136	0.409	0.04413-3.7887	0.461
phylumCyanobacteria	Weighted mode	7	-0.872	1.127	0.418	0.04591-3.81021	0.469
phylumEuryarchaeota	MR Egger	10	3.887	1.462	48.788	2.77764-856.94568	0.029
phylumEuryarchaeota	Weighted median	10	-0.229	0.479	0.795	0.31077-2.03553	0.633
phylumEuryarchaeota	Inverse variance weighted	10	0.034	0.455	1.035	0.4245-2.52386	0.94	0.974562
phylumEuryarchaeota	Simple mode	10	-1.023	1.165	0.36	0.03668-3.52414	0.403
phylumEuryarchaeota	Weighted mode	10	-1.073	1.257	0.342	0.02912-4.01808	0.416
phylumFirmicutes	MR Egger	13	1.216	1.296	3.374	0.26588-42.82413	0.368
phylumFirmicutes	Weighted median	13	0.272	0.837	1.312	0.25429-6.77406	0.745
phylumFirmicutes	Inverse variance weighted	13	0.161	0.575	1.175	0.38079-3.62479	0.779	0.993111
phylumFirmicutes	Simple mode	13	0.759	1.308	2.136	0.16459-27.71628	0.572
phylumFirmicutes	Weighted mode	13	0.462	1.069	1.588	0.19514-12.91468	0.673
phylumLentisphaerae	MR Egger	8	0.388	1.326	1.474	0.1095-19.82968	0.78
phylumLentisphaerae	Weighted median	8	0.34	0.492	1.404	0.53524-3.68536	0.49
phylumLentisphaerae	Inverse variance weighted	8	0.397	0.388	1.488	0.69599-3.18114	0.305	1
phylumLentisphaerae	Simple mode	8	-0.162	0.708	0.85	0.21239-3.40557	0.826
phylumLentisphaerae	Weighted mode	8	-0.129	0.713	0.879	0.21722-3.55314	0.861
phylumProteobacteria	MR Egger	9	-1.973	3.092	0.139	0.00032-59.6013	0.544
phylumProteobacteria	Weighted median	9	-0.858	1.016	0.424	0.05785-3.10919	0.399
phylumProteobacteria	Inverse variance weighted	9	-0.468	0.933	0.626	0.10068-3.89856	0.616	0.976819
phylumProteobacteria	Simple mode	9	-0.351	1.43	0.704	0.0427-11.61247	0.812
phylumProteobacteria	Weighted mode	9	-0.482	1.353	0.617	0.04357-8.74843	0.731
phylumTenericutes	MR Egger	10	3.021	3.716	20.509	0.01408-29872.97991	0.44
phylumTenericutes	Weighted median	10	0.459	0.861	1.583	0.29296-8.54965	0.594
phylumTenericutes	Inverse variance weighted	10	0.229	0.59	1.257	0.3956-3.99697	0.698	0.986031
phylumTenericutes	Simple mode	10	1.026	1.474	2.791	0.15512-50.20571	0.504
phylumTenericutes	Weighted mode	10	0.958	1.401	2.606	0.16714-40.63068	0.512
phylumVerrucomicrobia	MR Egger	11	-0.344	1.26	0.709	0.05996-8.38959	0.791
phylumVerrucomicrobia	Weighted median	11	0.462	0.713	1.587	0.39247-6.41538	0.517
phylumVerrucomicrobia	Inverse variance weighted	11	0.372	0.505	1.451	0.53917-3.90524	0.461	1
phylumVerrucomicrobia	Simple mode	11	-0.029	1.135	0.971	0.10501-8.98516	0.98
phylumVerrucomicrobia	Weighted mode	11	0.211	0.972	1.235	0.18357-8.30544	0.833
MR: Mendelian randomization; GM:Gut microbiota; SNP: single nucleotide polymorphism; Beta: beta; SE: standard error; OR: odds ratio; 95%CI: 95% confidence interval. FDR: false discovery rate.

## Sheet: Table S3
Table S3: Instrumental variables used in MR analysis of the association between significan gut microbiota and Hirschsprung disease.
Bacterial taxa	SNP	Effect allele	Other allele	Exposure (Gut microbiota)			Outcome(Hirschsprung disease			F-statistic
				Beta	SE	Pval	Beta	SE	Pval
Genus Peptococcus	rs10031059	C	T	0.121167	0.0225844	1.24e-07	-0.105809	0.1333	0.4271	28.784
	rs11001941	G	A	-0.195611	0.0392217	1.33e-06	0.504465	0.1962	0.01013	24.8733
	rs12069354	C	T	0.16763	0.0379501	9.28e-06	-0.192008	0.2302	0.4044	19.5109
	rs2054133	A	G	-0.0895433	0.0188332	2.14e-06	-0.00924258	0.1114	0.9337	22.6057
	rs36121075	A	G	-0.14067	0.030628	6.99e-06	0.0633503	0.1714	0.7117	21.0943
	rs413827	G	A	0.110229	0.0237523	3.3e-06	0.0449734	0.134	0.7373	21.5368
	rs5770862	T	C	0.162018	0.0356813	3.22e-06	-0.0794762	0.2113	0.7068	20.6179
	rs6918730	A	G	-0.135311	0.0289742	1.15e-06	0.00757159	0.1716	0.9647	21.8094
	rs7033353	G	T	-0.090152	0.018995	2.22e-06	0.196553	0.1134	0.08288	22.5254
	rs72850165	T	C	-0.134304	0.0300423	5.74e-06	0.195896	0.1633	0.2302	19.9853
	rs74592222	G	A	0.137957	0.0302965	8.55e-06	-0.100926	0.1859	0.587	20.7349
	rs77681628	C	T	0.200307	0.0387328	2.69e-07	-0.334354	0.2305	0.1468	26.7445
Genus Ruminococcus2	rs12406309	A	C	-0.063193	0.0142275	9.79e-06	0.154094	0.1352	0.2543	19.73
	rs12986628	T	C	-0.0665937	0.0140168	2.14e-06	-0.00480842	0.1329	0.971	22.57
	rs1819812	G	T	0.0842356	0.0184893	5.28e-06	0.0530667	0.1805	0.7689	20.76
	rs2368224	T	G	0.199648	0.0438453	3.63e-06	-0.245006	0.3293	0.457	20.73
	rs2846589	T	G	-0.0522093	0.0116382	7.59e-06	0.178146	0.118	0.1311	20.12
	rs2997412	G	A	0.0568439	0.0122325	4.22e-06	-0.273517	0.1131	0.01556	21.59
	rs4400279	A	G	0.0546114	0.0120077	5.8e-06	0.0954011	0.1134	0.4003	20.68
	rs4799823	C	T	0.0837001	0.0182263	5.4e-06	-0.139952	0.1877	0.4562	21.09
	rs55707116	C	A	0.0865522	0.0189141	8.01e-06	-0.0425944	0.1837	0.8168	20.94
	rs58681734	A	G	0.0723875	0.0160787	4.18e-06	-0.0780697	0.1605	0.6264	20.27
	rs61791565	T	C	-0.0523503	0.0117119	6.79e-06	0.0228372	0.113	0.8399	19.98
	rs7693984	G	A	-0.102822	0.0235087	9.42e-06	-0.382139	0.2785	0.17	19.13
	rs78120384	A	G	-0.192815	0.0392045	3.31e-07	0.352416	0.2182	0.1063	24.19
Family Clostridiaceae1	rs10875374	T	C	0.0536759	0.0119436	8.1e-06	-0.057731	0.1111	0.6032	20.2
	rs12186080	G	A	0.0748236	0.016246	5.34e-06	-0.322964	0.1686	0.05546	21.21
	rs12341505	G	A	0.0814503	0.0179338	4.54e-06	-0.0879573	0.1658	0.5958	20.63
	rs2795528	G	A	-0.180969	0.0390911	3.81e-06	0.385126	0.2144	0.07244	21.43
	rs2817172	C	T	0.0563367	0.012392	5.27e-06	0.124604	0.1127	0.2687	20.67
	rs4723021	T	C	-0.106376	0.0241944	7.42e-06	-0.0391567	0.2288	0.864	19.33
	rs550843	T	C	-0.0734787	0.0168383	7.09e-06	-0.0864297	0.174	0.6192	19.04
	rs56188186	A	G	0.0967773	0.0217471	8.24e-06	-0.226273	0.2073	0.275	19.8
	rs62397761	A	G	0.0615805	0.0136198	9.08e-06	-0.305167	0.1341	0.02285	20.44
	rs881532	G	A	0.0533035	0.0119011	7.9e-06	-0.112275	0.1106	0.31	20.06
Order Mollicutes RF9	rs11779863	G	A	-0.0772768	0.0172171	6.69e-06	0.0169554	0.1346	0.8998	20.15
	rs12566890	T	G	-0.103134	0.0241775	8.11e-06	-0.0396768	0.2	0.8427	18.2
	rs13100746	C	T	0.0638979	0.0142685	7.29e-06	0.0350775	0.115	0.7602	20.05
	rs3932485	C	T	0.0626209	0.0141623	9.93e-06	0.0260575	0.1126	0.8171	19.55
	rs515984	C	T	0.0875451	0.0190685	6.61e-06	-0.223895	0.1424	0.116	21.08
	rs638542	A	G	0.070592	0.0157049	5.17e-06	-0.0894841	0.117	0.4445	20.2
	rs76373661	G	A	0.0908218	0.0202986	5.16e-06	-0.306933	0.1829	0.09342	20.02
	rs7706512	A	G	-0.0657351	0.0138979	2.27e-06	-0.0426988	0.111	0.7002	22.37
	rs7801843	A	G	-0.0869495	0.0194509	9.47e-06	0.13837	0.1489	0.3529	19.98
	rs7853673	A	G	0.0624389	0.0139833	6.73e-06	-0.300697	0.1112	0.006841	19.94
	rs949341	A	G	-0.0656602	0.0147216	7.73e-06	0.175633	0.1199	0.1429	19.89
Genus Eggerthella	rs112205261	T	C	-0.188618	0.0403613	3.34649e-06	-0.365283	0.2775	0.1881	21.84
	rs13070736	A	C	-0.121331	0.0272024	7.61921e-06	0.0438255	0.1569	0.7801	19.89
	rs1784446	A	G	-0.0907728	0.0198096	5.2313e-06	-0.230794	0.1105	0.03679	21
	rs2223081	A	G	-0.102572	0.0221108	3.88893e-06	-0.0673128	0.1211	0.5785	21.52
	rs2240838	G	A	-0.0980582	0.0197653	7.36207e-07	-0.034074	0.1152	0.7672	24.61
	rs2877457	G	A	-0.093486	0.0210208	9.02714e-06	-0.0220411	0.1236	0.8585	19.78
	rs3851328	G	T	0.107774	0.0236527	4.1759e-06	0.00179862	0.1366	0.9898	20.76
	rs4985746	A	G	-0.110522	0.0247653	5.71465e-06	-0.154668	0.1299	0.2337	19.92
	rs6430926	T	C	-0.0879736	0.0197127	8.37124e-06	-0.158763	0.1108	0.1517	19.92
	rs76663501	C	T	0.175349	0.0378576	4.8257e-06	0.214143	0.1986	0.2808	21.45
Genus Ruminococcaceae	rs12642039	C	T	0.0553003	0.0119397	3.43e-06	-0.0566733	0.1151	0.6222	21.45
	rs12731	A	G	-0.0527684	0.0115053	4.87e-06	0.122129	0.1112	0.2724	21.04
	rs13087692	G	T	-0.0574623	0.012594	8.69e-06	0.277177	0.1261	0.0279	20.82
	rs35559912	T	C	-0.0925071	0.0203674	4.89e-06	0.0371031	0.1867	0.8425	20.63
	rs4814689	C	T	-0.1083	0.0230708	4.55e-06	0.0338215	0.2216	0.8786	22.04
	rs5994253	A	G	-0.0811302	0.0157621	2.35e-07	0.124869	0.1525	0.413	26.49
	rs62027366	T	C	0.0615389	0.0137612	6.58e-06	-0.196623	0.1443	0.173	20
	rs6681678	T	C	0.100174	0.024	9.05e-06	-0.0150167	0.2481	0.9516	17.42
	rs7573569	T	C	0.107739	0.0233638	3.23e-06	-0.437111	0.2973	0.1415	21.26
Genus Paraprevotella	rs10842464	C	T	0.0758215	0.0172568	6.59721e-06	-0.15982	0.1114	0.1517	19.3
	rs140997932	T	C	-0.162376	0.0354178	2.1112e-06	0.124692	0.1947	0.5217	21.02
	rs145020347	A	G	-0.12465	0.0262323	4.03005e-06	-0.0520304	0.166	0.7539	22.58
	rs17109926	A	G	-0.0988335	0.0216172	6.75274e-06	0.232777	0.1264	0.06548	20.9
	rs17785622	A	G	0.248065	0.0524304	1.92659e-06	-0.202728	0.3037	0.5043	22.39
	rs2081023	A	G	-0.122561	0.0236507	2.63797e-07	-0.0689214	0.1694	0.6841	26.85
	rs3008582	T	C	0.10572	0.0227246	4.35993e-06	-0.0695645	0.1574	0.6585	21.64
	rs3801748	G	A	0.0779721	0.0171691	5.20176e-06	-0.10159	0.116	0.3812	20.62
	rs4756632	G	T	-0.138905	0.0289897	3.81751e-06	0.159479	0.1875	0.3951	22.96
	rs4767113	C	T	0.0882466	0.018382	2.14358e-06	0.0371994	0.1191	0.7544	23.05
	rs7240324	T	G	-0.10229	0.0226948	5.95895e-06	0.331029	0.1276	0.00946	20.31
	rs9602779	A	C	-0.106692	0.0220264	6.9274e-07	-0.237623	0.1471	0.1062	23.46
	rs9900242	A	G	-0.0852967	0.0175212	1.14067e-06	0.0978524	0.1099	0.3735	23.7
MR: Mendelian randomization; GM:Gut microbiota; SNP: single nucleotide polymorphism; Beta: beta; SE: standard error.

## Sheet: Table S4
Table S4: The heterogeneity of significant gut microbiota instrumental variables.
Exposure(gut microbiota)	Cochran's Q	df	P-value
Genus Peptococcus	6.94098	11	0.803843
Genus Ruminococcus2	11.6122	12	0.477301
Family Clostridiaceae1	10.158	9	0.337843
Order Mollicutes RF9	10.5963	10	0.389819
Genus Eggerthella	5.00709	9	0.83369
Genus Ruminococcaceae	4.58919	8	0.800445
Genus Paraprevotella	13.7958	12	0.31394
GM:Gut microbiota; Df:degree of freedom.

## Sheet: Table S5
Table S5: Directional horizontal pleiotropy assessed by intercept term in MR Egger regression of the association between significant gut microbiota and Hirschsprung disease.
Exposure(gut microbiota)	Egger_intercept	SE	P-value
Genus Peptococcus	0.188996	0.177228	0.311311
Genus Ruminococcus2	-0.00954845	0.103219	0.927959
Family Clostridiaceae1	0.0632594	0.137317	0.657291
Order Mollicutes RF9	0.0488808	0.272134	0.86143
Genus Eggerthella	0.00463283	0.202128	0.982275
Genus Ruminococcaceae	-0.192439	0.193038	0.35202
Genus Paraprevotella	-0.103769	0.158283	0.525562
MR: Mendelian randomization; GM:Gut microbiota; SE: standard error.

## Sheet: Table S6
Table S6: MR-PRESSO analysis for the association between gut microbiota and Hirschsprung disease.
Exposure(gut microbiota)	MR Analysis	Causal Estimate	SD	T	P-value	RSSobs	Global test P-value	MR Analysis
class Actinobacteria	MR-PRESSO	0.396222	0.496755	0.797619	0.443619	8.59506	0.685	Raw
class Alphaproteobacteria	MR-PRESSO	0.050492	0.754592	0.066913	0.949862	5.90384	0.487	Raw
class Bacilli	MR-PRESSO	0.192715	0.476295	0.404614	0.69234	10.7311	0.771	Raw
class Bacteroidia	MR-PRESSO	-1.02721	0.451221	-2.27652	0.0488396	4.51659	0.952	Raw
class Betaproteobacteria	MR-PRESSO	-0.820213	0.578618	-1.41754	0.184024	10.3843	0.669	Raw
class Clostridia	MR-PRESSO	0.101606	0.469275	0.216516	0.832223	9.55264	0.782	Raw
class Coriobacteriia	MR-PRESSO	0.0540555	0.633353	0.0853482	0.933669	10.2841	0.557	Raw
class Deltaproteobacteria	MR-PRESSO	0.134789	0.637274	0.211509	0.83604	18.0749	0.215	Raw
class Erysipelotrichia	MR-PRESSO	-0.782172	0.802353	-0.974847	0.352627	16.548	0.21	Raw
class Gammaproteobacteria	MR-PRESSO	-1.07983	0.7735	-1.39604	0.221522	6.51666	0.497	Raw
class Lentisphaeria	MR-PRESSO	0.460865	0.249533	1.84691	0.114278	2.91087	0.912	Raw
class Melainabacteria	MR-PRESSO	-0.3111	0.464349	-0.66997	0.524355	8.76831	0.477	Raw
class Methanobacteria	MR-PRESSO	0.38306	0.45306	0.845495	0.425787	16.0649	0.112	Raw
class Mollicutes	MR-PRESSO	0.229095	0.564603	0.405763	0.694394	10.2237	0.527	Raw
class Negativicutes	MR-PRESSO	-0.0450053	0.434633	-0.103548	0.919575	5.39418	0.921	Raw
class Verrucomicrobiae	MR-PRESSO	0.974483	0.35312	2.75964	0.0246887	4.08446	0.926	Raw
family Acidaminococcaceae	MR-PRESSO	0.0774521	0.891566	0.086872	0.934948	7.72959	0.343	Raw
family Alcaligenaceae	MR-PRESSO	-1.05869	0.751048	-1.40961	0.188987	14.8788	0.3	Raw
family Bacteroidaceae	MR-PRESSO	0.211227	0.785232	0.269	0.795686	9.84188	0.383	Raw
family Bacteroidales S24 7group	MR-PRESSO	-0.796514	0.798404	-0.997632	0.356976	14.3465	0.139	Raw
family Bifidobacteriaceae	MR-PRESSO	-0.0684426	0.365387	-0.187315	0.855159	5.2372	0.922	Raw
family Clostridiaceae1	MR-PRESSO	-1.51687	0.647795	-2.34159	0.0439061	12.2204	0.393	Raw
family Clostridiales vadin BB60 group	MR-PRESSO	-0.154091	0.391541	-0.393551	0.700291	10.9106	0.741	Raw
family Coriobacteriaceae	MR-PRESSO	0.0540555	0.633353	0.0853482	0.933669	10.2841	0.622	Raw
family Defluviitaleaceae	MR-PRESSO	0.76977	0.43783	1.75815	0.129226	4.69187	0.771	Raw
family Desulfovibrionaceae	MR-PRESSO	-0.183924	0.753259	-0.244171	0.812574	16.4335	0.154	Raw
family Enterobacteriaceae	MR-PRESSO	1.4165	0.559845	2.53016	0.0854124	1.55777	0.849	Raw
family Erysipelotrichaceae	MR-PRESSO	-0.782172	0.802353	-0.974847	0.352627	16.548	0.201	Raw
family Family XI	MR-PRESSO	0.209061	0.340097	0.614711	0.55819	9.32718	0.444	Raw
family Family XIII	MR-PRESSO	-0.806481	0.590202	-1.36645	0.204961	9.99775	0.553	Raw
family Lachnospiraceae	MR-PRESSO	-0.584882	0.460576	-1.26989	0.22347	12.8139	0.744	Raw
family Lactobacillaceae	MR-PRESSO	0.816408	0.422816	1.93088	0.101719	6.36486	0.612	Raw
family Methanobacteriaceae	MR-PRESSO	0.38306	0.45306	0.845495	0.425787	16.0649	0.118	Raw
family Oxalobacteraceae	MR-PRESSO	0.317017	0.248025	1.27817	0.225361	8.27403	0.859	Raw
family Pasteurellaceae	MR-PRESSO	-0.238714	0.316712	-0.753726	0.466841	7.2896	0.869	Raw
family Peptococcaceae	MR-PRESSO	0.679751	0.37353	1.81981	0.1116	4.25647	0.854	Raw
family Peptostreptococcaceae	MR-PRESSO	-0.376135	0.479256	-0.78483	0.449126	11.4497	0.562	Raw
family Porphyromonadaceae	MR-PRESSO	-1.12283	1.13761	-0.987005	0.361755	12.6576	0.178	Raw
family Prevotellaceae	MR-PRESSO	1.02041	0.475768	2.14477	0.0531372	10.0612	0.761	Raw
family Rhodospirillaceae	MR-PRESSO	-0.294108	0.420923	-0.698722	0.498045	12.9546	0.535	Raw
family Rikenellaceae	MR-PRESSO	1.13377	0.588292	1.92723	0.0708327	22.8749	0.273	Raw
family Ruminococcaceae	MR-PRESSO	-0.609002	0.86929	-0.700575	0.509809	8.84341	0.414	Raw
family Streptococcaceae	MR-PRESSO	-0.298003	0.490588	-0.60744	0.55488	9.91501	0.743	Raw
family Veillonellaceae	MR-PRESSO	0.581471	0.420164	1.38391	0.183306	18.1797	0.573	Raw
family Verrucomicrobiaceae	MR-PRESSO	0.974419	0.353208	2.75877	0.0247216	4.08571	0.922	Raw
family Victivallaceae	MR-PRESSO	0.137024	0.554135	0.247276	0.811791	20.6136	0.041	Raw
family Victivallaceae	MR-PRESSO	0.449906	0.459745	0.978598	0.365571	20.6136	0.041	Outlier-corrected
genus Actinomyces	MR-PRESSO	0.154464	0.386366	0.399788	0.709742	2.19525	0.859	Raw
genus Adlercreutzia	MR-PRESSO	-0.203675	0.601598	-0.338556	0.744873	10.5261	0.362	Raw
genus Akkermansia	MR-PRESSO	0.974496	0.352995	2.76065	0.02465	4.08324	0.914	Raw
genus Alistipes	MR-PRESSO	0.680269	0.503569	1.3509	0.199774	10.1698	0.791	Raw
genus Allisonella	MR-PRESSO	-0.187221	0.427053	-0.438403	0.676438	13.515	0.162	Raw
genus Alloprevotella	MR-PRESSO	0.201892	0.228506	0.883533	0.417401	2.35106	0.91	Raw
genus Anaerofilum	MR-PRESSO	0.128569	0.378123	0.340018	0.742598	9.51666	0.497	Raw
genus Anaerostipes	MR-PRESSO	0.274987	0.4522	0.608109	0.556674	5.88457	0.904	Raw
genus Anaerotruncus	MR-PRESSO	-0.42252	0.440993	-0.958112	0.358592	6.78835	0.888	Raw
genus Bacteroides	MR-PRESSO	0.211227	0.785232	0.269	0.795686	9.84188	0.393	Raw
genus Barnesiella	MR-PRESSO	0.31245	0.527899	0.591874	0.568503	7.82742	0.69	Raw
genus Bifidobacterium	MR-PRESSO	-0.366339	0.563031	-0.650655	0.527531	17.4247	0.268	Raw
genus Bilophila	MR-PRESSO	0.117163	0.172359	0.679762	0.513757	0.88665	1	Raw
genus Butyricicoccus	MR-PRESSO	0.0593243	0.381766	0.155395	0.880896	3.71419	0.902	Raw
genus Butyricimonas	MR-PRESSO	-0.0505121	0.452548	-0.111617	0.913138	12.1136	0.532	Raw
genus Butyrivibrio	MR-PRESSO	0.267047	0.375282	0.711591	0.491533	23.8976	0.055	Raw
genus Candidatus Soleaferrea	MR-PRESSO	-0.316267	0.561701	-0.563052	0.58715	21.7806	0.049	Raw
genus Candidatus Soleaferrea	MR-PRESSO	-0.889546	0.324838	-2.73843	0.0255112	21.7806	0.049	Outlier-corrected
genus Catenibacterium	MR-PRESSO	-0.431098	0.159104	-2.70953	0.0731938	0.561166	0.957	Raw
genus Christensenellaceae R 7group	MR-PRESSO	0.437463	0.574223	0.761834	0.471043	6.14817	0.721	Raw
genus Clostridium innocuum group	MR-PRESSO	0.0351001	0.457083	0.0767916	0.941286	9.35569	0.333	Raw
genus Clostridium sensustricto1	MR-PRESSO	-0.699975	0.82042	-0.853191	0.426296	14.3729	0.147	Raw
genus Collinsella	MR-PRESSO	-0.515465	1.25859	-0.409559	0.69635	23.8179	0.022	Raw
genus Collinsella	MR-PRESSO	-0.392723	0.504437	-0.778537	0.479737	23.8179	0.022	Outlier-corrected
genus Coprobacter	MR-PRESSO	-0.275908	0.27669	-0.997176	0.342196	5.29272	0.942	Raw
genus Coprococcus1	MR-PRESSO	-0.166843	0.590253	-0.282664	0.78461	7.58393	0.663	Raw
genus Coprococcus2	MR-PRESSO	1.35433	0.779556	1.73732	0.125901	13.7653	0.206	Raw
genus Coprococcus3	MR-PRESSO	-1.28504	0.775184	-1.65772	0.158273	5.94956	0.551	Raw
genus Defluviitaleaceae UCG011	MR-PRESSO	0.530564	0.350433	1.51402	0.204582	1.63373	0.901	Raw
genus Desulfovibrio	MR-PRESSO	-0.266209	0.406793	-0.654409	0.531208	6.06726	0.784	Raw
genus Dialister	MR-PRESSO	-0.398492	0.375203	-1.06207	0.31921	3.59983	0.937	Raw
genus Dorea	MR-PRESSO	0.102504	0.565177	0.181367	0.860098	7.62923	0.744	Raw
genus Eggerthella	MR-PRESSO	0.97846	0.292443	3.34581	0.00858047	6.14033	0.853	Raw
genus Eisenbergiella	MR-PRESSO	0.0479583	0.317117	0.151232	0.883128	6.84061	0.789	Raw
genus Enterorhabdus	MR-PRESSO	0.724862	0.581094	1.24741	0.280293	6.59041	0.435	Raw
genus Erysipelatoclostridium	MR-PRESSO	-0.169126	0.410016	-0.412487	0.686704	13.5254	0.56	Raw
genus Escherichia Shigella	MR-PRESSO	0.15132	0.572438	0.264342	0.800362	5.59411	0.688	Raw
genus Eubacterium brachy group	MR-PRESSO	0.194547	0.412878	0.471198	0.650081	13.542	0.238	Raw
genus Eubacterium coprostanoligenes group	MR-PRESSO	0.46323	0.687848	0.673448	0.517581	11.708	0.395	Raw
genus Eubacterium eligens group	MR-PRESSO	0.476996	1.00665	0.473843	0.65558	11.2129	0.212	Raw
genus Eubacterium fissicatena group	MR-PRESSO	0.264872	0.25897	1.02279	0.381686	1.28067	0.879	Raw
genus Eubacterium hallii group	MR-PRESSO	0.189011	0.593062	0.318704	0.755014	18.3046	0.291	Raw
genus Eubacterium nodatum group	MR-PRESSO	0.116609	0.26073	0.447242	0.66527	7.86768	0.704	Raw
genus Eubacterium oxidoreducens group	MR-PRESSO	0.368137	0.526731	0.698908	0.53492	4.16989	0.565	Raw
genus Eubacterium rectale group	MR-PRESSO	-0.800818	1.28839	-0.621567	0.557089	19.2711	0.042	Raw
genus Eubacterium ruminantium group	MR-PRESSO	-0.0981456	0.452886	-0.216711	0.831353	27.9538	0.066	Raw
genus Eubacterium ventriosum group	MR-PRESSO	0.0664342	0.53239	0.124785	0.903167	8.9771	0.697	Raw
genus Eubacterium xylanophilum group	MR-PRESSO	0.915822	0.411778	2.22407	0.0902036	1.20401	0.96	Raw
genus Faecalibacterium	MR-PRESSO	1.07083	0.578645	1.85058	0.113699	5.37936	0.699	Raw
genus Family XIII AD3011 group	MR-PRESSO	-0.468071	0.443522	-1.05535	0.326322	3.68513	0.891	Raw
genus Family XIII UCG001	MR-PRESSO	0.862674	0.332047	2.59805	0.0483633	1.4712	0.969	Raw
genus Flavonifractor	MR-PRESSO	-0.544979	1.38715	-0.392877	0.720663	14.803	0.081	Raw
genus Fusicatenibacter	MR-PRESSO	0.430937	0.560745	0.768509	0.45338	20.1979	0.348	Raw
genus Gordonibacter	MR-PRESSO	0.595408	0.271026	2.19687	0.0556236	7.13182	0.792	Raw
genus Haemophilus	MR-PRESSO	-0.355817	0.414489	-0.858447	0.415624	8.30357	0.589	Raw
genus Holdemanella	MR-PRESSO	0.173112	0.338237	0.511807	0.624533	3.96688	0.883	Raw
genus Holdemania	MR-PRESSO	0.0325187	0.560482	0.0580192	0.955001	15.388	0.194	Raw
genus Howardella	MR-PRESSO	-0.29861	0.237978	-1.25478	0.244975	4.45243	0.905	Raw
genus Hungatella	MR-PRESSO	-0.044254	0.327895	-0.134964	0.901187	1.87975	0.818	Raw
genus Intestinibacter	MR-PRESSO	-0.287437	0.356356	-0.806601	0.434405	7.75839	0.933	Raw
genus Intestinimonas	MR-PRESSO	0.200838	0.636679	0.315447	0.758326	18.7759	0.167	Raw
genus Lachnoclostridium	MR-PRESSO	1.17119	0.487678	2.40157	0.0351349	7.05145	0.856	Raw
genus Lachnospiraceae FCS020 group	MR-PRESSO	-0.340965	0.618427	-0.551343	0.593503	15.5377	0.236	Raw
genus Lachnospiraceae NC2004 group	MR-PRESSO	0.696257	0.638295	1.09081	0.311476	16.4051	0.11	Raw
genus Lachnospiraceae NK4A136 group	MR-PRESSO	-0.690567	0.489645	-1.41034	0.18383	14.8541	0.429	Raw
genus Lachnospiraceae UCG001	MR-PRESSO	-0.677766	0.809199	-0.837576	0.423952	25.6783	0.013	Raw
genus Lachnospiraceae UCG004	MR-PRESSO	0.49803	0.387732	1.28447	0.22537	5.81325	0.932	Raw
genus Lachnospiraceae UCG008	MR-PRESSO	0.024394	0.410724	0.0593925	0.953937	10.563	0.507	Raw
genus Lachnospiraceae UCG010	MR-PRESSO	0.430152	0.387029	1.11142	0.303097	3.59186	0.893	Raw
genus Lactobacillus	MR-PRESSO	0.707272	0.487369	1.45121	0.206429	6.10309	0.55	Raw
genus Lactococcus	MR-PRESSO	0.545688	0.449179	1.21486	0.263805	11.4575	0.286	Raw
genus Marvinbryantia	MR-PRESSO	1.04593	0.619963	1.68708	0.125862	11.569	0.429	Raw
genus Methanobrevibacter	MR-PRESSO	0.474099	0.650372	0.728966	0.506411	14.2692	0.13	Raw
genus Odoribacter	MR-PRESSO	1.17153	0.614093	1.90773	0.114719	4.12149	0.728	Raw
genus Olsenella	MR-PRESSO	0.446772	0.275248	1.62316	0.135618	8.77438	0.703	Raw
genus Oscillibacter	MR-PRESSO	-0.387881	0.259605	-1.49412	0.166012	3.82496	0.982	Raw
genus Oscillospira	MR-PRESSO	-0.208666	0.620236	-0.33643	0.746407	8.98582	0.424	Raw
genus Oxalobacter	MR-PRESSO	0.220883	0.307528	0.718253	0.489042	10.0763	0.616	Raw
genus Parabacteroides	MR-PRESSO	0.05362	0.948657	0.056522	0.957637	7.23802	0.394	Raw
genus Paraprevotella	MR-PRESSO	-0.801666	0.39694	-2.01961	0.0663298	16.2225	0.344	Raw
genus Parasutterella	MR-PRESSO	0.434755	0.426222	1.02002	0.327843	13.1143	0.518	Raw
genus Peptococcus	MR-PRESSO	-1.00407	0.277894	-3.61312	0.0040752	8.48893	0.804	Raw
genus Phascolarctobacterium	MR-PRESSO	0.405727	0.471208	0.861036	0.414279	7.33996	0.664	Raw
genus Prevotella7	MR-PRESSO	0.249706	0.35164	0.710118	0.497805	11.0965	0.4	Raw
genus Prevotella9	MR-PRESSO	0.756358	0.460883	1.64111	0.126705	13.3671	0.523	Raw
genus Rikenellaceae RC9 gut group	MR-PRESSO	0.3928	0.102393	3.83619	0.00398974	1.20685	1	Raw
genus Romboutsia	MR-PRESSO	0.652414	0.504037	1.29438	0.224626	9.69452	0.643	Raw
genus Roseburia	MR-PRESSO	1.43943	0.857983	1.6777	0.124336	16.4851	0.2	Raw
genus Ruminiclostridium5	MR-PRESSO	0.390975	0.607409	0.643678	0.53584	8.25821	0.689	Raw
genus Ruminiclostridium6	MR-PRESSO	-0.06155	0.626239	-0.0982852	0.923648	13.212	0.363	Raw
genus Ruminiclostridium9	MR-PRESSO	1.05181	0.684478	1.53666	0.16293	8.28104	0.609	Raw
genus Ruminococcaceae NK4A214 group	MR-PRESSO	-1.83843	0.548424	-3.35221	0.0100472	5.73413	0.836	Raw
genus Ruminococcaceae UCG002	MR-PRESSO	0.540909	0.501613	1.07834	0.296872	17.6119	0.496	Raw
genus Ruminococcaceae UCG003	MR-PRESSO	-0.0206624	0.398361	-0.0518686	0.959655	5.67541	0.919	Raw
genus Ruminococcaceae UCG004	MR-PRESSO	0.299076	0.519741	0.575433	0.579099	12.2443	0.381	Raw
genus Ruminococcaceae UCG005	MR-PRESSO	-0.0987923	0.462226	-0.213732	0.835051	6.80642	0.871	Raw
genus Ruminococcaceae UCG009	MR-PRESSO	0.197302	0.489254	0.403272	0.696161	11.8753	0.388	Raw
genus Ruminococcaceae UCG010	MR-PRESSO	-0.112599	0.714965	-0.157489	0.881022	7.05143	0.449	Raw
genus Ruminococcaceae UCG011	MR-PRESSO	0.295135	0.500272	0.58995	0.573766	18.781	0.061	Raw
genus Ruminococcaceae UCG013	MR-PRESSO	0.468061	0.639095	0.732381	0.479251	15.3598	0.32	Raw
genus Ruminococcaceae UCG014	MR-PRESSO	0.374908	0.422195	0.887998	0.40402	3.22163	0.937	Raw
genus Ruminococcus1	MR-PRESSO	-0.532406	0.785701	-0.677619	0.519774	9.98128	0.405	Raw
genus Ruminococcus2	MR-PRESSO	-1.1406	0.526474	-2.16649	0.0511144	13.3216	0.52	Raw
genus Ruminococcus gauvreauii group	MR-PRESSO	-0.0826969	0.624343	-0.132454	0.897539	11.1839	0.476	Raw
genus Ruminococcus gnavus group	MR-PRESSO	-0.152138	0.329803	-0.461299	0.65553	7.2433	0.734	Raw
genus Ruminococcus torques group	MR-PRESSO	0.420085	0.624086	0.67312	0.519839	7.593	0.631	Raw
genus Sellimonas	MR-PRESSO	-0.529529	0.329442	-1.60735	0.152013	8.1803	0.522	Raw
genus Senegalimassilia	MR-PRESSO	-0.0568723	0.523284	-0.108683	0.918687	3.6695	0.672	Raw
genus Slackia	MR-PRESSO	0.376612	0.758919	0.496248	0.645751	9.83088	0.228	Raw
genus Streptococcus	MR-PRESSO	-0.163346	0.422939	-0.386216	0.705584	8.88648	0.848	Raw
genus Subdoligranulum	MR-PRESSO	0.077691	0.675991	0.114929	0.911334	9.18862	0.515	Raw
genus Sutterella	MR-PRESSO	-0.43956	0.483943	-0.90829	0.385092	8.35985	0.739	Raw
genus Terrisporobacter	MR-PRESSO	0.524613	0.704998	0.744133	0.498134	8.79984	0.29	Raw
genus Turicibacter	MR-PRESSO	0.427221	0.788847	0.541577	0.604911	17.5527	0.069	Raw
genus Tyzzerella3	MR-PRESSO	-0.208112	0.424258	-0.490533	0.635494	15.6429	0.183	Raw
genus Veillonella	MR-PRESSO	0.618225	0.70561	0.876157	0.414641	10.6005	0.289	Raw
genus Victivallis	MR-PRESSO	0.19405	0.201898	0.96113	0.364633	3.89042	0.935	Raw
order Bacillales	MR-PRESSO	0.197128	0.388381	0.507563	0.625454	15.636	0.162	Raw
order Bacteroidales	MR-PRESSO	-1.02721	0.451221	-2.27652	0.0488396	4.51659	0.95	Raw
order Bifidobacteriales	MR-PRESSO	-0.0684426	0.365387	-0.187315	0.855159	5.2372	0.94	Raw
order Burkholderiales	MR-PRESSO	-1.0208	0.590307	-1.72927	0.11445	9.31225	0.652	Raw
order Clostridiales	MR-PRESSO	0.0788387	0.475244	0.165891	0.870795	10.8484	0.744	Raw
order Coriobacteriales	MR-PRESSO	0.0540555	0.633353	0.0853482	0.933669	10.2841	0.593	Raw
order Desulfovibrionales	MR-PRESSO	-0.123383	0.634152	-0.194563	0.849282	16.0143	0.27	Raw
order Enterobacteriales	MR-PRESSO	1.4165	0.559845	2.53016	0.0854124	1.55777	0.854	Raw
order Erysipelotrichales	MR-PRESSO	-0.782172	0.802353	-0.974847	0.352627	16.548	0.216	Raw
order Gastranaerophilales	MR-PRESSO	-0.349081	0.472351	-0.739029	0.483928	9.11772	0.429	Raw
order Lactobacillales	MR-PRESSO	-0.297338	0.543771	-0.546807	0.596501	9.18142	0.659	Raw
order Methanobacteriales	MR-PRESSO	0.38306	0.45306	0.845495	0.425787	16.0649	0.126	Raw
order Mollicutes RF9	MR-PRESSO	-1.30197	0.549524	-2.36927	0.0393262	12.765	0.434	Raw
order NB1n	MR-PRESSO	0.380616	0.343664	1.10753	0.289773	15.8765	0.322	Raw
order Pasteurellales	MR-PRESSO	-0.238714	0.316712	-0.753726	0.466841	7.2896	0.868	Raw
order Rhodospirillales	MR-PRESSO	-0.0812038	0.461766	-0.175855	0.863604	13.4489	0.435	Raw
order Selenomonadales	MR-PRESSO	-0.0450053	0.434633	-0.103548	0.919575	5.39418	0.935	Raw
order Verrucomicrobiales	MR-PRESSO	0.974483	0.35312	2.75964	0.0246887	4.08446	0.93	Raw
order Victivallales	MR-PRESSO	0.460865	0.249533	1.84691	0.114278	2.91087	0.918	Raw
phylum Actinobacteria	MR-PRESSO	-0.0724419	0.337948	-0.214358	0.833594	5.57255	0.976	Raw
phylum Bacteroidetes	MR-PRESSO	-1.23563	0.383693	-3.22036	0.0146461	2.00461	0.986	Raw
phylum Cyanobacteria	MR-PRESSO	0.179163	0.480758	0.372668	0.722205	7.42239	0.518	Raw
phylum Euryarchaeota	MR-PRESSO	0.0344707	0.454754	0.0758006	0.941236	24.087	0.018	Raw
phylum Firmicutes	MR-PRESSO	0.16115	0.554644	0.290546	0.776359	12.7196	0.547	Raw
phylum Lentisphaerae	MR-PRESSO	0.397411	0.227404	1.7476	0.124026	3.0914	0.942	Raw
phylum Proteobacteria	MR-PRESSO	-0.467612	0.932765	-0.501318	0.629649	14.6789	0.197	Raw
phylum Tenericutes	MR-PRESSO	0.229095	0.564603	0.405763	0.694394	10.2237	0.547	Raw
phylum Verrucomicrobia	MR-PRESSO	0.3723	0.491111	0.758076	0.465895	11.25	0.509	Raw
MR: Mendelian randomization; GM:Gut microbiota; SD: standard deviation; RSSobs: observed residual sum of squares; SNP: single nucleotide polymorphism.

## Sheet: Table S7
Table S7: Full result of reverse MR estimates for the association between Hirschsprung disease(HSCR) and gut microbiota.
Exposure	Outcome(gut microbiota)	Method	nSNPs	Beta	SE	Pval
HSCR	genus Peptococcus	MR Egger	14	0.005	0.019	0.805
HSCR	genus Peptococcus	Weighted median	14	-0.001	0.011	0.895
HSCR	genus Peptococcus	Inverse variance weighted	14	0.004	0.008	0.64
HSCR	genus Peptococcus	Simple mode	14	0.032	0.02	0.13
HSCR	genus Peptococcus	Weighted mode	14	-0.001	0.011	0.936
HSCR	genus Ruminococcus2	MR Egger	15	-0.009	0.012	0.469
HSCR	genus Ruminococcus3	Weighted median	15	-0.003	0.007	0.637
HSCR	genus Ruminococcus4	Inverse variance weighted	15	0.003	0.005	0.585
HSCR	genus Ruminococcus5	Simple mode	15	0.001	0.011	0.961
HSCR	genus Ruminococcus6	Weighted mode	15	-0.002	0.006	0.764
HSCR	genus Ruminococcus2	MR Egger	15	-0.009	0.012	0.469
HSCR	genus Ruminococcus3	Weighted median	15	-0.003	0.007	0.637
HSCR	genus Ruminococcus4	Inverse variance weighted	15	0.003	0.005	0.585
HSCR	genus Ruminococcus5	Simple mode	15	0.001	0.011	0.961
HSCR	genus Ruminococcus6	Weighted mode	15	-0.002	0.006	0.764
HSCR	order Mollicutes RF9	MR Egger	15	-0.01	0.014	0.477
HSCR	order Mollicutes RF10	Weighted median	15	0.006	0.008	0.465
HSCR	order Mollicutes RF11	Inverse variance weighted	15	0.01	0.006	0.079
HSCR	order Mollicutes RF12	Simple mode	15	0.023	0.015	0.132
HSCR	order Mollicutes RF13	Weighted mode	15	0.008	0.008	0.368
HSCR	genus Eggerthella	MR Egger	14	0.017	0.02	0.418
HSCR	genus Eggerthella	Weighted median	14	0.015	0.012	0.187
HSCR	genus Eggerthella	Inverse variance weighted	14	0.016	0.008	0.049
HSCR	genus Eggerthella	Simple mode	14	0.017	0.018	0.372
HSCR	genus Eggerthella	Weighted mode	14	0.015	0.012	0.207
HSCR	genus Ruminococcaceae	MR Egger	15	0.03	0.014	0.058
HSCR	genus Ruminococcaceae	Weighted median	15	0.015	0.007	0.039
HSCR	genus Ruminococcaceae	Inverse variance weighted	15	0.003	0.006	0.649
HSCR	genus Ruminococcaceae	Simple mode	15	-0.007	0.015	0.635
HSCR	genus Ruminococcaceae	Weighted mode	15	0.014	0.008	0.091
HSCR	genus Paraprevotella	MR Egger	14	0.014	0.019	0.482
HSCR	genus Paraprevotella	Weighted median	14	0.006	0.009	0.51
HSCR	genus Paraprevotella	Inverse variance weighted	14	0.008	0.008	0.301
HSCR	genus Paraprevotella	Simple mode	14	0.015	0.017	0.419
HSCR	genus Paraprevotella	Weighted mode	14	0.007	0.01	0.524
MR: Mendelian randomization; GM:Gut microbiota; SNP: single nucleotide polymorphism; Beta: beta; SE: standard error.

## Sheet: Table S8
Table S8: The sensitivity of significant reverse MR result.
Exposure	Bacterial taxa	Heterogeneity test		Pleiotropy test
		MR-Egger_P	MR-IVW_P	Egger-intercept_P	MR-PRESSO_P
HSCR	Genus Peptococcus	0.83	0.8	0.31	0.79
HSCR	Genus Ruminococcus2	0.39	0.48	0.93	0.53
HSCR	Family Clostridiaceae1	0.27	0.34	0.66	0.4
HSCR	Order Mollicutes RF9	0.31	0.39	0.86	0.41
HSCR	Genus Eggerthella	0.76	0.83	0.98	0.86
HSCR	Genus Ruminococcaceae	0.83	0.8	0.35	0.84
HSCR	Genus Paraprevotella	0.28	0.31	0.53	0.31
MR: Mendelian randomization; HSCR: Hirschsprung disease.

## Sheet: Table S9
Table S9: 16sRNA sequencing results of significant flora.
Gut microbiota		HSCR1	HSCR2	HSCR3	Control1	Control2	Control3
Family	Eggerthellaceae	0.00333048	0.00295937	0.00184604	0.00165572	0.00159863	0.00163669
	Ruminococcaceae	0.0168846	0.01442	0.0183728	0.0171853	0.0169531	0.0171225
	Clostridiaceae	0.00548273	0.00289317	0.00307176	0.0129584	0.0134608	0.0107154
Genus	Peptococcus	0.000418689	0.00129413	0.000304501	0.000209344	0.000171282	0.000133219
	Ruminococcus	0.00137025	0.00108478	0.000380626	0.00439623	0.0043772	0.0043772
	Paraprevotella	0.00264535	0.00147493	0.00114188	0.0117804	0.0122371	0.0116662

## Sheet: Table S10
Table S10: T-test results of relative abundance of flora.
		Levin's test for variance equality		Mean equivalence t test
		F	Significance	t	Degree of freedom	Sig. (Double tail)	Mean difference	Standard error difference	Difference 95% confidence interval
Eggerthellaceae	Assumed equal variance	9.557	0.037	2.423	4	0.073	0.00108161	0.000446335	-0.000157612	0.00232084
	Equivariance is not assumed			2.423	2.006	0.136	0.00108161	0.000446335	-0.000833624	0.00299685
Ruminococcaceae	Assumed equal variance	5.719	0.075	-0.457	4	0.671	-0.000527802	0.0011547	-0.00373377	0.00267817
	Equivariance is not assumed			-0.457	2.014	0.692	-0.000527802	0.0011547	-0.00546203	0.00440643
Clostridiaceae	Assumed equal variance	0	0.995	-7.212	4	0.002	-0.00856235	0.00118723	-0.0118586	-0.00526607
	Equivariance is not assumed			-7.212	4	0.002	-0.00856235	0.00118723	-0.0118588	-0.00526593
Peptococcus	Assumed equal variance	12.633	0.024	1.599	4	0.185	0.000501158	0.000313359	-0.000368866	0.00137118
	Equivariance is not assumed			1.599	2.02	0.25	0.000501158	0.000313359	-0.00083455	0.00183687
Ruminococcus	Assumed equal variance	8.65	0.042	-11.689	4	0	-0.00343832	0.000294148	-0.00425501	-0.00262164
	Equivariance is not assumed			-11.689	2.002	0.007	-0.00343832	0.000294148	-0.00470281	-0.00217383
Paraprevotella	Assumed equal variance	3.753	0.125	-20.774	4	0	-0.0101405	0.00048813	-0.0114958	-0.00878525
	Equivariance is not assumed			-20.774	2.573	0.001	-0.0101405	0.00048813	-0.0118504	-0.00843063

[truncated: 4 more sheets: Table S11, Table S12, Table S13, Table S14]
